# Supplementary material for: A Statistically Supported Antioxidant Activity DFT Benchmark—The Effects of Hartree–Fock Exchange and Basis Set Selection on Accuracy and Resources Uptake
Source: Molecules. 2021 Aug 20;26(16):5058. doi: 10.3390/molecules26165058 (PMC8398206; doi:10.3390/molecules26165058)
Supplement: Supplementary file 1 [file molecules-26-05058-s001.zip]

Archive with 2,507 entries (1,109 files):
- SupplementaryMaterials_Spiegel2021/
- __MACOSX/._SupplementaryMaterials_Spiegel2021
- SupplementaryMaterials_Spiegel2021/.DS_Store
- __MACOSX/SupplementaryMaterials_Spiegel2021/._.DS_Store
- SupplementaryMaterials_Spiegel2021/XYZ-Coordinates/
- SupplementaryMaterials_Spiegel2021/Conformational Analysis Protocol.pdf
- __MACOSX/SupplementaryMaterials_Spiegel2021/._Conformational Analysis Protocol.pdf
- SupplementaryMaterials_Spiegel2021/SupplementaryMaterials.pdf
- __MACOSX/SupplementaryMaterials_Spiegel2021/._SupplementaryMaterials.pdf
- SupplementaryMaterials_Spiegel2021/XYZ-Coordinates/.DS_Store
- __MACOSX/SupplementaryMaterials_Spiegel2021/XYZ-Coordinates/._.DS_Store
- SupplementaryMaterials_Spiegel2021/XYZ-Coordinates/1_B3LYP/
- SupplementaryMaterials_Spiegel2021/XYZ-Coordinates/2_BLYP/
- SupplementaryMaterials_Spiegel2021/XYZ-Coordinates/11_HISSbPBE/
- SupplementaryMaterials_Spiegel2021/XYZ-Coordinates/5_wB97X/
- SupplementaryMaterials_Spiegel2021/XYZ-Coordinates/9_CAM-B3LYP/
- SupplementaryMaterials_Spiegel2021/XYZ-Coordinates/10_TPSSh/
- SupplementaryMaterials_Spiegel2021/XYZ-Coordinates/8_PW6B95/
- SupplementaryMaterials_Spiegel2021/XYZ-Coordinates/7_M06-2X/
- SupplementaryMaterials_Spiegel2021/XYZ-Coordinates/6_M11/
- SupplementaryMaterials_Spiegel2021/XYZ-Coordinates/4_wB97/
- SupplementaryMaterials_Spiegel2021/XYZ-Coordinates/3_MPWB1K/
- SupplementaryMaterials_Spiegel2021/XYZ-Coordinates/1_B3LYP/2_6-31G++dp/
- SupplementaryMaterials_Spiegel2021/XYZ-Coordinates/1_B3LYP/.DS_Store
- __MACOSX/SupplementaryMaterials_Spiegel2021/XYZ-Coordinates/1_B3LYP/._.DS_Store
- SupplementaryMaterials_Spiegel2021/XYZ-Coordinates/1_B3LYP/6_aug-cc-pVTZ/
- SupplementaryMaterials_Spiegel2021/XYZ-Coordinates/1_B3LYP/8_def2-TZVPD/
- SupplementaryMaterials_Spiegel2021/XYZ-Coordinates/1_B3LYP/7_def2-SVPD/
- SupplementaryMaterials_Spiegel2021/XYZ-Coordinates/1_B3LYP/13_6-31Gdp/
- SupplementaryMaterials_Spiegel2021/XYZ-Coordinates/1_B3LYP/1_6-31G+dp/
- SupplementaryMaterials_Spiegel2021/XYZ-Coordinates/1_B3LYP/9_cc-pVDZ/
- SupplementaryMaterials_Spiegel2021/XYZ-Coordinates/1_B3LYP/14_6-311Gdp/
- SupplementaryMaterials_Spiegel2021/XYZ-Coordinates/1_B3LYP/11_def2-SVP/
- SupplementaryMaterials_Spiegel2021/XYZ-Coordinates/1_B3LYP/5_aug-cc-pVDZ/
- SupplementaryMaterials_Spiegel2021/XYZ-Coordinates/1_B3LYP/4_6-311G++dp/
- SupplementaryMaterials_Spiegel2021/XYZ-Coordinates/1_B3LYP/3_6-311G+dp/
- SupplementaryMaterials_Spiegel2021/XYZ-Coordinates/1_B3LYP/12_def2-TZVP/
- SupplementaryMaterials_Spiegel2021/XYZ-Coordinates/1_B3LYP/10_cc-pVTZ/
- SupplementaryMaterials_Spiegel2021/XYZ-Coordinates/2_BLYP/2_6-31G++dp/
- SupplementaryMaterials_Spiegel2021/XYZ-Coordinates/2_BLYP/6_aug-cc-pVTZ/
- SupplementaryMaterials_Spiegel2021/XYZ-Coordinates/2_BLYP/8_def2-TZVPD/
- SupplementaryMaterials_Spiegel2021/XYZ-Coordinates/2_BLYP/7_def2-SVPD/
- SupplementaryMaterials_Spiegel2021/XYZ-Coordinates/2_BLYP/13_6-31Gdp/
- SupplementaryMaterials_Spiegel2021/XYZ-Coordinates/2_BLYP/1_6-31G+dp/
- SupplementaryMaterials_Spiegel2021/XYZ-Coordinates/2_BLYP/9_cc-pVDZ/
- SupplementaryMaterials_Spiegel2021/XYZ-Coordinates/2_BLYP/14_6-311Gdp/
- SupplementaryMaterials_Spiegel2021/XYZ-Coordinates/2_BLYP/11_def2-SVP/
- SupplementaryMaterials_Spiegel2021/XYZ-Coordinates/2_BLYP/5_aug-cc-pVDZ/
- SupplementaryMaterials_Spiegel2021/XYZ-Coordinates/2_BLYP/4_6-311G++dp/
- SupplementaryMaterials_Spiegel2021/XYZ-Coordinates/2_BLYP/3_6-311G+dp/
- SupplementaryMaterials_Spiegel2021/XYZ-Coordinates/2_BLYP/12_def2-TZVP/
- SupplementaryMaterials_Spiegel2021/XYZ-Coordinates/2_BLYP/10_cc-pVTZ/
- SupplementaryMaterials_Spiegel2021/XYZ-Coordinates/11_HISSbPBE/2_6-31G++dp/
- SupplementaryMaterials_Spiegel2021/XYZ-Coordinates/11_HISSbPBE/6_aug-cc-pVTZ/
- SupplementaryMaterials_Spiegel2021/XYZ-Coordinates/11_HISSbPBE/8_def2-TZVPD/
- SupplementaryMaterials_Spiegel2021/XYZ-Coordinates/11_HISSbPBE/7_def2-SVPD/
- SupplementaryMaterials_Spiegel2021/XYZ-Coordinates/11_HISSbPBE/13_6-31Gdp/
- SupplementaryMaterials_Spiegel2021/XYZ-Coordinates/11_HISSbPBE/1_6-31G+dp/
- SupplementaryMaterials_Spiegel2021/XYZ-Coordinates/11_HISSbPBE/9_cc-pVDZ/
- SupplementaryMaterials_Spiegel2021/XYZ-Coordinates/11_HISSbPBE/14_6-311Gdp/
- SupplementaryMaterials_Spiegel2021/XYZ-Coordinates/11_HISSbPBE/11_def2-SVP/
- SupplementaryMaterials_Spiegel2021/XYZ-Coordinates/11_HISSbPBE/5_aug-cc-pVDZ/
- SupplementaryMaterials_Spiegel2021/XYZ-Coordinates/11_HISSbPBE/4_6-311G++dp/
- SupplementaryMaterials_Spiegel2021/XYZ-Coordinates/11_HISSbPBE/3_6-311G+dp/
- SupplementaryMaterials_Spiegel2021/XYZ-Coordinates/11_HISSbPBE/12_def2-TZVP/
- SupplementaryMaterials_Spiegel2021/XYZ-Coordinates/11_HISSbPBE/10_cc-pVTZ/
- SupplementaryMaterials_Spiegel2021/XYZ-Coordinates/5_wB97X/2_6-31G++dp/
- SupplementaryMaterials_Spiegel2021/XYZ-Coordinates/5_wB97X/6_aug-cc-pVTZ/
- SupplementaryMaterials_Spiegel2021/XYZ-Coordinates/5_wB97X/8_def2-TZVPD/
- SupplementaryMaterials_Spiegel2021/XYZ-Coordinates/5_wB97X/7_def2-SVPD/
- SupplementaryMaterials_Spiegel2021/XYZ-Coordinates/5_wB97X/13_6-31Gdp/
- SupplementaryMaterials_Spiegel2021/XYZ-Coordinates/5_wB97X/1_6-31G+dp/
- SupplementaryMaterials_Spiegel2021/XYZ-Coordinates/5_wB97X/9_cc-pVDZ/
- SupplementaryMaterials_Spiegel2021/XYZ-Coordinates/5_wB97X/14_6-311Gdp/
- SupplementaryMaterials_Spiegel2021/XYZ-Coordinates/5_wB97X/11_def2-SVP/
- SupplementaryMaterials_Spiegel2021/XYZ-Coordinates/5_wB97X/5_aug-cc-pVDZ/
- SupplementaryMaterials_Spiegel2021/XYZ-Coordinates/5_wB97X/4_6-311G++dp/
- SupplementaryMaterials_Spiegel2021/XYZ-Coordinates/5_wB97X/3_6-311G+dp/
- SupplementaryMaterials_Spiegel2021/XYZ-Coordinates/5_wB97X/12_def2-TZVP/
- SupplementaryMaterials_Spiegel2021/XYZ-Coordinates/5_wB97X/10_cc-pVTZ/
- SupplementaryMaterials_Spiegel2021/XYZ-Coordinates/9_CAM-B3LYP/2_6-31G++dp/
- SupplementaryMaterials_Spiegel2021/XYZ-Coordinates/9_CAM-B3LYP/6_aug-cc-pVTZ/
- SupplementaryMaterials_Spiegel2021/XYZ-Coordinates/9_CAM-B3LYP/8_def2-TZVPD/
- SupplementaryMaterials_Spiegel2021/XYZ-Coordinates/9_CAM-B3LYP/7_def2-SVPD/
- SupplementaryMaterials_Spiegel2021/XYZ-Coordinates/9_CAM-B3LYP/13_6-31Gdp/
- SupplementaryMaterials_Spiegel2021/XYZ-Coordinates/9_CAM-B3LYP/1_6-31G+dp/
- SupplementaryMaterials_Spiegel2021/XYZ-Coordinates/9_CAM-B3LYP/9_cc-pVDZ/
- SupplementaryMaterials_Spiegel2021/XYZ-Coordinates/9_CAM-B3LYP/14_6-311Gdp/
- SupplementaryMaterials_Spiegel2021/XYZ-Coordinates/9_CAM-B3LYP/11_def2-SVP/
- SupplementaryMaterials_Spiegel2021/XYZ-Coordinates/9_CAM-B3LYP/5_aug-cc-pVDZ/
- SupplementaryMaterials_Spiegel2021/XYZ-Coordinates/9_CAM-B3LYP/4_6-311G++dp/
- SupplementaryMaterials_Spiegel2021/XYZ-Coordinates/9_CAM-B3LYP/3_6-311G+dp/
- SupplementaryMaterials_Spiegel2021/XYZ-Coordinates/9_CAM-B3LYP/12_def2-TZVP/
- SupplementaryMaterials_Spiegel2021/XYZ-Coordinates/9_CAM-B3LYP/10_cc-pVTZ/
- SupplementaryMaterials_Spiegel2021/XYZ-Coordinates/10_TPSSh/2_6-31G++dp/
- SupplementaryMaterials_Spiegel2021/XYZ-Coordinates/10_TPSSh/6_aug-cc-pVTZ/
- SupplementaryMaterials_Spiegel2021/XYZ-Coordinates/10_TPSSh/8_def2-TZVPD/
- SupplementaryMaterials_Spiegel2021/XYZ-Coordinates/10_TPSSh/7_def2-SVPD/
- SupplementaryMaterials_Spiegel2021/XYZ-Coordinates/10_TPSSh/13_6-31Gdp/
- SupplementaryMaterials_Spiegel2021/XYZ-Coordinates/10_TPSSh/1_6-31G+dp/
- SupplementaryMaterials_Spiegel2021/XYZ-Coordinates/10_TPSSh/9_cc-pVDZ/
- SupplementaryMaterials_Spiegel2021/XYZ-Coordinates/10_TPSSh/14_6-311Gdp/
- SupplementaryMaterials_Spiegel2021/XYZ-Coordinates/10_TPSSh/11_def2-SVP/
- SupplementaryMaterials_Spiegel2021/XYZ-Coordinates/10_TPSSh/5_aug-cc-pVDZ/
- SupplementaryMaterials_Spiegel2021/XYZ-Coordinates/10_TPSSh/4_6-311G++dp/
- SupplementaryMaterials_Spiegel2021/XYZ-Coordinates/10_TPSSh/3_6-311G+dp/
- SupplementaryMaterials_Spiegel2021/XYZ-Coordinates/10_TPSSh/12_def2-TZVP/
- SupplementaryMaterials_Spiegel2021/XYZ-Coordinates/10_TPSSh/10_cc-pVTZ/
- SupplementaryMaterials_Spiegel2021/XYZ-Coordinates/8_PW6B95/2_6-31G++dp/
- SupplementaryMaterials_Spiegel2021/XYZ-Coordinates/8_PW6B95/6_aug-cc-pVTZ/
- SupplementaryMaterials_Spiegel2021/XYZ-Coordinates/8_PW6B95/8_def2-TZVPD/
- SupplementaryMaterials_Spiegel2021/XYZ-Coordinates/8_PW6B95/7_def2-SVPD/
- SupplementaryMaterials_Spiegel2021/XYZ-Coordinates/8_PW6B95/13_6-31Gdp/
- SupplementaryMaterials_Spiegel2021/XYZ-Coordinates/8_PW6B95/1_6-31G+dp/
- SupplementaryMaterials_Spiegel2021/XYZ-Coordinates/8_PW6B95/9_cc-pVDZ/
- SupplementaryMaterials_Spiegel2021/XYZ-Coordinates/8_PW6B95/14_6-311Gdp/
- SupplementaryMaterials_Spiegel2021/XYZ-Coordinates/8_PW6B95/11_def2-SVP/
- SupplementaryMaterials_Spiegel2021/XYZ-Coordinates/8_PW6B95/5_aug-cc-pVDZ/
- SupplementaryMaterials_Spiegel2021/XYZ-Coordinates/8_PW6B95/4_6-311G++dp/
- SupplementaryMaterials_Spiegel2021/XYZ-Coordinates/8_PW6B95/3_6-311G+dp/
- SupplementaryMaterials_Spiegel2021/XYZ-Coordinates/8_PW6B95/12_def2-TZVP/
- SupplementaryMaterials_Spiegel2021/XYZ-Coordinates/8_PW6B95/10_cc-pVTZ/
- SupplementaryMaterials_Spiegel2021/XYZ-Coordinates/7_M06-2X/2_6-31G++dp/
- SupplementaryMaterials_Spiegel2021/XYZ-Coordinates/7_M06-2X/6_aug-cc-pVTZ/
- SupplementaryMaterials_Spiegel2021/XYZ-Coordinates/7_M06-2X/8_def2-TZVPD/
- SupplementaryMaterials_Spiegel2021/XYZ-Coordinates/7_M06-2X/7_def2-SVPD/
- SupplementaryMaterials_Spiegel2021/XYZ-Coordinates/7_M06-2X/13_6-31Gdp/
- SupplementaryMaterials_Spiegel2021/XYZ-Coordinates/7_M06-2X/1_6-31G+dp/
- SupplementaryMaterials_Spiegel2021/XYZ-Coordinates/7_M06-2X/9_cc-pVDZ/
- SupplementaryMaterials_Spiegel2021/XYZ-Coordinates/7_M06-2X/14_6-311Gdp/
- SupplementaryMaterials_Spiegel2021/XYZ-Coordinates/7_M06-2X/11_def2-SVP/
- SupplementaryMaterials_Spiegel2021/XYZ-Coordinates/7_M06-2X/5_aug-cc-pVDZ/
- SupplementaryMaterials_Spiegel2021/XYZ-Coordinates/7_M06-2X/4_6-311G++dp/
- SupplementaryMaterials_Spiegel2021/XYZ-Coordinates/7_M06-2X/3_6-311G+dp/
- SupplementaryMaterials_Spiegel2021/XYZ-Coordinates/7_M06-2X/12_def2-TZVP/
- SupplementaryMaterials_Spiegel2021/XYZ-Coordinates/7_M06-2X/10_cc-pVTZ/
- SupplementaryMaterials_Spiegel2021/XYZ-Coordinates/6_M11/2_6-31G++dp/
- SupplementaryMaterials_Spiegel2021/XYZ-Coordinates/6_M11/6_aug-cc-pVTZ/
- SupplementaryMaterials_Spiegel2021/XYZ-Coordinates/6_M11/8_def2-TZVPD/
- SupplementaryMaterials_Spiegel2021/XYZ-Coordinates/6_M11/7_def2-SVPD/
- SupplementaryMaterials_Spiegel2021/XYZ-Coordinates/6_M11/13_6-31Gdp/
- SupplementaryMaterials_Spiegel2021/XYZ-Coordinates/6_M11/1_6-31G+dp/
- SupplementaryMaterials_Spiegel2021/XYZ-Coordinates/6_M11/9_cc-pVDZ/
- SupplementaryMaterials_Spiegel2021/XYZ-Coordinates/6_M11/14_6-311Gdp/
- SupplementaryMaterials_Spiegel2021/XYZ-Coordinates/6_M11/11_def2-SVP/
- SupplementaryMaterials_Spiegel2021/XYZ-Coordinates/6_M11/5_aug-cc-pVDZ/
- SupplementaryMaterials_Spiegel2021/XYZ-Coordinates/6_M11/4_6-311G++dp/
- SupplementaryMaterials_Spiegel2021/XYZ-Coordinates/6_M11/3_6-311G+dp/
- SupplementaryMaterials_Spiegel2021/XYZ-Coordinates/6_M11/12_def2-TZVP/
- SupplementaryMaterials_Spiegel2021/XYZ-Coordinates/6_M11/10_cc-pVTZ/
- SupplementaryMaterials_Spiegel2021/XYZ-Coordinates/4_wB97/2_6-31G++dp/
- SupplementaryMaterials_Spiegel2021/XYZ-Coordinates/4_wB97/6_aug-cc-pVTZ/
- SupplementaryMaterials_Spiegel2021/XYZ-Coordinates/4_wB97/8_def2-TZVPD/
- SupplementaryMaterials_Spiegel2021/XYZ-Coordinates/4_wB97/7_def2-SVPD/
- SupplementaryMaterials_Spiegel2021/XYZ-Coordinates/4_wB97/13_6-31Gdp/
- SupplementaryMaterials_Spiegel2021/XYZ-Coordinates/4_wB97/1_6-31G+dp/
- SupplementaryMaterials_Spiegel2021/XYZ-Coordinates/4_wB97/9_cc-pVDZ/
- SupplementaryMaterials_Spiegel2021/XYZ-Coordinates/4_wB97/14_6-311Gdp/
- SupplementaryMaterials_Spiegel2021/XYZ-Coordinates/4_wB97/11_def2-SVP/
- SupplementaryMaterials_Spiegel2021/XYZ-Coordinates/4_wB97/5_aug-cc-pVDZ/
- SupplementaryMaterials_Spiegel2021/XYZ-Coordinates/4_wB97/4_6-311G++dp/
- SupplementaryMaterials_Spiegel2021/XYZ-Coordinates/4_wB97/3_6-311G+dp/
- SupplementaryMaterials_Spiegel2021/XYZ-Coordinates/4_wB97/12_def2-TZVP/
- SupplementaryMaterials_Spiegel2021/XYZ-Coordinates/4_wB97/10_cc-pVTZ/
- SupplementaryMaterials_Spiegel2021/XYZ-Coordinates/3_MPWB1K/2_6-31G++dp/
- SupplementaryMaterials_Spiegel2021/XYZ-Coordinates/3_MPWB1K/6_aug-cc-pVTZ/
- SupplementaryMaterials_Spiegel2021/XYZ-Coordinates/3_MPWB1K/8_def2-TZVPD/
- SupplementaryMaterials_Spiegel2021/XYZ-Coordinates/3_MPWB1K/7_def2-SVPD/
- SupplementaryMaterials_Spiegel2021/XYZ-Coordinates/3_MPWB1K/13_6-31Gdp/
- SupplementaryMaterials_Spiegel2021/XYZ-Coordinates/3_MPWB1K/1_6-31G+dp/
- SupplementaryMaterials_Spiegel2021/XYZ-Coordinates/3_MPWB1K/9_cc-pVDZ/
- SupplementaryMaterials_Spiegel2021/XYZ-Coordinates/3_MPWB1K/14_6-311Gdp/
- SupplementaryMaterials_Spiegel2021/XYZ-Coordinates/3_MPWB1K/11_def2-SVP/
- SupplementaryMaterials_Spiegel2021/XYZ-Coordinates/3_MPWB1K/5_aug-cc-pVDZ/
- SupplementaryMaterials_Spiegel2021/XYZ-Coordinates/3_MPWB1K/4_6-311G++dp/
- SupplementaryMaterials_Spiegel2021/XYZ-Coordinates/3_MPWB1K/3_6-311G+dp/
- SupplementaryMaterials_Spiegel2021/XYZ-Coordinates/3_MPWB1K/12_def2-TZVP/
- SupplementaryMaterials_Spiegel2021/XYZ-Coordinates/3_MPWB1K/10_cc-pVTZ/
- SupplementaryMaterials_Spiegel2021/XYZ-Coordinates/1_B3LYP/2_6-31G++dp/PA/
- SupplementaryMaterials_Spiegel2021/XYZ-Coordinates/1_B3LYP/2_6-31G++dp/BDE/
- SupplementaryMaterials_Spiegel2021/XYZ-Coordinates/1_B3LYP/2_6-31G++dp/IP/
- SupplementaryMaterials_Spiegel2021/XYZ-Coordinates/1_B3LYP/2_6-31G++dp/EA/
- SupplementaryMaterials_Spiegel2021/XYZ-Coordinates/1_B3LYP/2_6-31G++dp/vacCFI_1_2.xyz
- SupplementaryMaterials_Spiegel2021/XYZ-Coordinates/1_B3LYP/6_aug-cc-pVTZ/PA/
- SupplementaryMaterials_Spiegel2021/XYZ-Coordinates/1_B3LYP/6_aug-cc-pVTZ/BDE/
- SupplementaryMaterials_Spiegel2021/XYZ-Coordinates/1_B3LYP/6_aug-cc-pVTZ/IP/
- SupplementaryMaterials_Spiegel2021/XYZ-Coordinates/1_B3LYP/6_aug-cc-pVTZ/EA/
- SupplementaryMaterials_Spiegel2021/XYZ-Coordinates/1_B3LYP/6_aug-cc-pVTZ/vacCFI_1_6.xyz
- SupplementaryMaterials_Spiegel2021/XYZ-Coordinates/1_B3LYP/8_def2-TZVPD/PA/
- SupplementaryMaterials_Spiegel2021/XYZ-Coordinates/1_B3LYP/8_def2-TZVPD/BDE/
- SupplementaryMaterials_Spiegel2021/XYZ-Coordinates/1_B3LYP/8_def2-TZVPD/IP/
- SupplementaryMaterials_Spiegel2021/XYZ-Coordinates/1_B3LYP/8_def2-TZVPD/EA/
- SupplementaryMaterials_Spiegel2021/XYZ-Coordinates/1_B3LYP/8_def2-TZVPD/vacCFI_1_8.xyz
- SupplementaryMaterials_Spiegel2021/XYZ-Coordinates/1_B3LYP/7_def2-SVPD/PA/
- SupplementaryMaterials_Spiegel2021/XYZ-Coordinates/1_B3LYP/7_def2-SVPD/BDE/
- SupplementaryMaterials_Spiegel2021/XYZ-Coordinates/1_B3LYP/7_def2-SVPD/IP/
- SupplementaryMaterials_Spiegel2021/XYZ-Coordinates/1_B3LYP/7_def2-SVPD/vacCFI_1_7.xyz
- SupplementaryMaterials_Spiegel2021/XYZ-Coordinates/1_B3LYP/7_def2-SVPD/EA/
- SupplementaryMaterials_Spiegel2021/XYZ-Coordinates/1_B3LYP/13_6-31Gdp/PA/
- SupplementaryMaterials_Spiegel2021/XYZ-Coordinates/1_B3LYP/13_6-31Gdp/BDE/
- SupplementaryMaterials_Spiegel2021/XYZ-Coordinates/1_B3LYP/13_6-31Gdp/IP/
- SupplementaryMaterials_Spiegel2021/XYZ-Coordinates/1_B3LYP/13_6-31Gdp/EA/
- SupplementaryMaterials_Spiegel2021/XYZ-Coordinates/1_B3LYP/13_6-31Gdp/vacCFI_1_1.xyz
- SupplementaryMaterials_Spiegel2021/XYZ-Coordinates/1_B3LYP/1_6-31G+dp/PA/
- SupplementaryMaterials_Spiegel2021/XYZ-Coordinates/1_B3LYP/1_6-31G+dp/.DS_Store
- __MACOSX/SupplementaryMaterials_Spiegel2021/XYZ-Coordinates/1_B3LYP/1_6-31G+dp/._.DS_Store
- SupplementaryMaterials_Spiegel2021/XYZ-Coordinates/1_B3LYP/1_6-31G+dp/BDE/
- SupplementaryMaterials_Spiegel2021/XYZ-Coordinates/1_B3LYP/1_6-31G+dp/IP/
- SupplementaryMaterials_Spiegel2021/XYZ-Coordinates/1_B3LYP/1_6-31G+dp/EA/
- SupplementaryMaterials_Spiegel2021/XYZ-Coordinates/1_B3LYP/1_6-31G+dp/vacCFI_1_1.xyz
- SupplementaryMaterials_Spiegel2021/XYZ-Coordinates/1_B3LYP/9_cc-pVDZ/PA/
- SupplementaryMaterials_Spiegel2021/XYZ-Coordinates/1_B3LYP/9_cc-pVDZ/BDE/
- SupplementaryMaterials_Spiegel2021/XYZ-Coordinates/1_B3LYP/9_cc-pVDZ/IP/
- SupplementaryMaterials_Spiegel2021/XYZ-Coordinates/1_B3LYP/9_cc-pVDZ/EA/
- SupplementaryMaterials_Spiegel2021/XYZ-Coordinates/1_B3LYP/9_cc-pVDZ/vacCFI_1_9.xyz
- SupplementaryMaterials_Spiegel2021/XYZ-Coordinates/1_B3LYP/14_6-311Gdp/PA/
- SupplementaryMaterials_Spiegel2021/XYZ-Coordinates/1_B3LYP/14_6-311Gdp/BDE/
- SupplementaryMaterials_Spiegel2021/XYZ-Coordinates/1_B3LYP/14_6-311Gdp/IP/
- SupplementaryMaterials_Spiegel2021/XYZ-Coordinates/1_B3LYP/14_6-311Gdp/EA/
- SupplementaryMaterials_Spiegel2021/XYZ-Coordinates/1_B3LYP/14_6-311Gdp/vacCFI_1_14.xyz
- SupplementaryMaterials_Spiegel2021/XYZ-Coordinates/1_B3LYP/11_def2-SVP/PA/
- SupplementaryMaterials_Spiegel2021/XYZ-Coordinates/1_B3LYP/11_def2-SVP/BDE/
- SupplementaryMaterials_Spiegel2021/XYZ-Coordinates/1_B3LYP/11_def2-SVP/IP/
- SupplementaryMaterials_Spiegel2021/XYZ-Coordinates/1_B3LYP/11_def2-SVP/EA/
- SupplementaryMaterials_Spiegel2021/XYZ-Coordinates/1_B3LYP/11_def2-SVP/vacCFI_1_11.xyz
- SupplementaryMaterials_Spiegel2021/XYZ-Coordinates/1_B3LYP/5_aug-cc-pVDZ/PA/
- SupplementaryMaterials_Spiegel2021/XYZ-Coordinates/1_B3LYP/5_aug-cc-pVDZ/BDE/
- SupplementaryMaterials_Spiegel2021/XYZ-Coordinates/1_B3LYP/5_aug-cc-pVDZ/IP/
- SupplementaryMaterials_Spiegel2021/XYZ-Coordinates/1_B3LYP/5_aug-cc-pVDZ/vacCFI_1_5.xyz
- SupplementaryMaterials_Spiegel2021/XYZ-Coordinates/1_B3LYP/5_aug-cc-pVDZ/EA/
- SupplementaryMaterials_Spiegel2021/XYZ-Coordinates/1_B3LYP/4_6-311G++dp/PA/
- SupplementaryMaterials_Spiegel2021/XYZ-Coordinates/1_B3LYP/4_6-311G++dp/BDE/
- SupplementaryMaterials_Spiegel2021/XYZ-Coordinates/1_B3LYP/4_6-311G++dp/vacCFI_1_4.xyz
- SupplementaryMaterials_Spiegel2021/XYZ-Coordinates/1_B3LYP/4_6-311G++dp/IP/
- SupplementaryMaterials_Spiegel2021/XYZ-Coordinates/1_B3LYP/4_6-311G++dp/EA/
- SupplementaryMaterials_Spiegel2021/XYZ-Coordinates/1_B3LYP/3_6-311G+dp/PA/
- SupplementaryMaterials_Spiegel2021/XYZ-Coordinates/1_B3LYP/3_6-311G+dp/BDE/
- SupplementaryMaterials_Spiegel2021/XYZ-Coordinates/1_B3LYP/3_6-311G+dp/IP/
- SupplementaryMaterials_Spiegel2021/XYZ-Coordinates/1_B3LYP/3_6-311G+dp/EA/
- SupplementaryMaterials_Spiegel2021/XYZ-Coordinates/1_B3LYP/3_6-311G+dp/vacCFI_1_3.xyz
- SupplementaryMaterials_Spiegel2021/XYZ-Coordinates/1_B3LYP/12_def2-TZVP/PA/
- SupplementaryMaterials_Spiegel2021/XYZ-Coordinates/1_B3LYP/12_def2-TZVP/BDE/
- SupplementaryMaterials_Spiegel2021/XYZ-Coordinates/1_B3LYP/12_def2-TZVP/IP/
- SupplementaryMaterials_Spiegel2021/XYZ-Coordinates/1_B3LYP/12_def2-TZVP/EA/
- SupplementaryMaterials_Spiegel2021/XYZ-Coordinates/1_B3LYP/12_def2-TZVP/vacCFI_1_12.xyz
- SupplementaryMaterials_Spiegel2021/XYZ-Coordinates/1_B3LYP/10_cc-pVTZ/PA/
- SupplementaryMaterials_Spiegel2021/XYZ-Coordinates/1_B3LYP/10_cc-pVTZ/BDE/
- SupplementaryMaterials_Spiegel2021/XYZ-Coordinates/1_B3LYP/10_cc-pVTZ/IP/
- SupplementaryMaterials_Spiegel2021/XYZ-Coordinates/1_B3LYP/10_cc-pVTZ/EA/
- SupplementaryMaterials_Spiegel2021/XYZ-Coordinates/1_B3LYP/10_cc-pVTZ/vacCFI_1_10.xyz
- SupplementaryMaterials_Spiegel2021/XYZ-Coordinates/2_BLYP/2_6-31G++dp/PA/
- SupplementaryMaterials_Spiegel2021/XYZ-Coordinates/2_BLYP/2_6-31G++dp/BDE/
- SupplementaryMaterials_Spiegel2021/XYZ-Coordinates/2_BLYP/2_6-31G++dp/vacCFI_2_2.xyz
- SupplementaryMaterials_Spiegel2021/XYZ-Coordinates/2_BLYP/2_6-31G++dp/IP/
- SupplementaryMaterials_Spiegel2021/XYZ-Coordinates/2_BLYP/2_6-31G++dp/EA/
- SupplementaryMaterials_Spiegel2021/XYZ-Coordinates/2_BLYP/6_aug-cc-pVTZ/PA/
- SupplementaryMaterials_Spiegel2021/XYZ-Coordinates/2_BLYP/6_aug-cc-pVTZ/vacCFI_2_6.xyz
- SupplementaryMaterials_Spiegel2021/XYZ-Coordinates/2_BLYP/6_aug-cc-pVTZ/BDE/
- SupplementaryMaterials_Spiegel2021/XYZ-Coordinates/2_BLYP/6_aug-cc-pVTZ/IP/
- SupplementaryMaterials_Spiegel2021/XYZ-Coordinates/2_BLYP/8_def2-TZVPD/PA/
- SupplementaryMaterials_Spiegel2021/XYZ-Coordinates/2_BLYP/8_def2-TZVPD/BDE/
- SupplementaryMaterials_Spiegel2021/XYZ-Coordinates/2_BLYP/8_def2-TZVPD/IP/
- SupplementaryMaterials_Spiegel2021/XYZ-Coordinates/2_BLYP/8_def2-TZVPD/EA/
- SupplementaryMaterials_Spiegel2021/XYZ-Coordinates/2_BLYP/8_def2-TZVPD/vacCFI_2_8.xyz
- SupplementaryMaterials_Spiegel2021/XYZ-Coordinates/2_BLYP/7_def2-SVPD/PA/
- SupplementaryMaterials_Spiegel2021/XYZ-Coordinates/2_BLYP/7_def2-SVPD/BDE/
- SupplementaryMaterials_Spiegel2021/XYZ-Coordinates/2_BLYP/7_def2-SVPD/vacCFI_2_7.xyz
- SupplementaryMaterials_Spiegel2021/XYZ-Coordinates/2_BLYP/7_def2-SVPD/IP/
- SupplementaryMaterials_Spiegel2021/XYZ-Coordinates/2_BLYP/7_def2-SVPD/EA/
- SupplementaryMaterials_Spiegel2021/XYZ-Coordinates/2_BLYP/13_6-31Gdp/PA/
- SupplementaryMaterials_Spiegel2021/XYZ-Coordinates/2_BLYP/13_6-31Gdp/BDE/
- SupplementaryMaterials_Spiegel2021/XYZ-Coordinates/2_BLYP/13_6-31Gdp/vacCFI_2_13.xyz
- SupplementaryMaterials_Spiegel2021/XYZ-Coordinates/2_BLYP/13_6-31Gdp/IP/
- SupplementaryMaterials_Spiegel2021/XYZ-Coordinates/2_BLYP/13_6-31Gdp/EA/
- SupplementaryMaterials_Spiegel2021/XYZ-Coordinates/2_BLYP/1_6-31G+dp/PA/
- SupplementaryMaterials_Spiegel2021/XYZ-Coordinates/2_BLYP/1_6-31G+dp/BDE/
- SupplementaryMaterials_Spiegel2021/XYZ-Coordinates/2_BLYP/1_6-31G+dp/vacCFI_2_1.xyz
- SupplementaryMaterials_Spiegel2021/XYZ-Coordinates/2_BLYP/1_6-31G+dp/IP/
- SupplementaryMaterials_Spiegel2021/XYZ-Coordinates/2_BLYP/1_6-31G+dp/EA/
- SupplementaryMaterials_Spiegel2021/XYZ-Coordinates/2_BLYP/9_cc-pVDZ/PA/
- SupplementaryMaterials_Spiegel2021/XYZ-Coordinates/2_BLYP/9_cc-pVDZ/BDE/
- SupplementaryMaterials_Spiegel2021/XYZ-Coordinates/2_BLYP/9_cc-pVDZ/IP/
- SupplementaryMaterials_Spiegel2021/XYZ-Coordinates/2_BLYP/9_cc-pVDZ/EA/
- SupplementaryMaterials_Spiegel2021/XYZ-Coordinates/2_BLYP/9_cc-pVDZ/vacCFI_2_9.xyz
- SupplementaryMaterials_Spiegel2021/XYZ-Coordinates/2_BLYP/14_6-311Gdp/PA/
- SupplementaryMaterials_Spiegel2021/XYZ-Coordinates/2_BLYP/14_6-311Gdp/vacCFI_2_14.xyz
- SupplementaryMaterials_Spiegel2021/XYZ-Coordinates/2_BLYP/14_6-311Gdp/BDE/
- SupplementaryMaterials_Spiegel2021/XYZ-Coordinates/2_BLYP/14_6-311Gdp/IP/
- SupplementaryMaterials_Spiegel2021/XYZ-Coordinates/2_BLYP/14_6-311Gdp/EA/
- SupplementaryMaterials_Spiegel2021/XYZ-Coordinates/2_BLYP/11_def2-SVP/PA/
- SupplementaryMaterials_Spiegel2021/XYZ-Coordinates/2_BLYP/11_def2-SVP/BDE/
- SupplementaryMaterials_Spiegel2021/XYZ-Coordinates/2_BLYP/11_def2-SVP/vacCFI_2_11.xyz
- SupplementaryMaterials_Spiegel2021/XYZ-Coordinates/2_BLYP/11_def2-SVP/IP/
- SupplementaryMaterials_Spiegel2021/XYZ-Coordinates/2_BLYP/11_def2-SVP/EA/
- SupplementaryMaterials_Spiegel2021/XYZ-Coordinates/2_BLYP/5_aug-cc-pVDZ/vacCFI_2_5.xyz
- SupplementaryMaterials_Spiegel2021/XYZ-Coordinates/2_BLYP/5_aug-cc-pVDZ/PA/
- SupplementaryMaterials_Spiegel2021/XYZ-Coordinates/2_BLYP/5_aug-cc-pVDZ/BDE/
- SupplementaryMaterials_Spiegel2021/XYZ-Coordinates/2_BLYP/5_aug-cc-pVDZ/IP/
- SupplementaryMaterials_Spiegel2021/XYZ-Coordinates/2_BLYP/5_aug-cc-pVDZ/EA/
- SupplementaryMaterials_Spiegel2021/XYZ-Coordinates/2_BLYP/4_6-311G++dp/PA/
[truncated: 2,207 more entries]
