# Supplementary material for: A Statistically Supported Antioxidant Activity DFT Benchmark—The Effects of Hartree–Fock Exchange and Basis Set Selection on Accuracy and Resources Uptake
Source: Molecules. 2021 Aug 20;26(16):5058. doi: 10.3390/molecules26165058 (PMC8398206; doi:10.3390/molecules26165058)
Supplement: Supplementary file 1 [file molecules-26-05058-s001.zip › SupplementaryMaterials_Spiegel2021/XYZ-Coordinates/1_B3LYP/2_6-31G++dp/vacCFI_1_2.xyz]

 O         7.149696000497      1.242732360675      0.002553175756
 C         6.025240428185      0.581711770739      0.399639020773
 O         6.075492804856     -0.537848696845      0.880928281178
 C         4.816157039406      1.386726256113      0.168330928044
 C         3.602755014823      0.898706044626      0.498988089480
 C         2.303722418601      1.547667273499      0.344251862606
 C         1.152919239544      0.853496698758      0.758313606711
 C        -0.113914543464      1.426212078661      0.633539643490
 C        -0.243959690644      2.701387439161      0.092474990439
 O        -1.437723671892      3.360754201295     -0.077079401915
 C         0.896615503819      3.413899606334     -0.328551609900
 O         0.774886628916      4.664160321802     -0.859610159851
 C         2.152397418528      2.839386723401     -0.201915571524
 H         7.899187258791      0.652136130081      0.185709298608
 H         4.962051833984      2.367141749595     -0.271720802296
 H         3.585061935630     -0.099374686562      0.934168588174
 H         1.250146902699     -0.141696884059      1.180997480980
 H        -0.997767323944      0.881313047576      0.956656796356
 H        -2.177199653126      2.820623689391      0.229840994963
 H        -0.162416480199      4.909685248116     -0.874531147140
 H         3.008500935172      3.415109628450     -0.535704063079
