# Supplementary material for: A Statistically Supported Antioxidant Activity DFT Benchmark—The Effects of Hartree–Fock Exchange and Basis Set Selection on Accuracy and Resources Uptake
Source: Molecules. 2021 Aug 20;26(16):5058. doi: 10.3390/molecules26165058 (PMC8398206; doi:10.3390/molecules26165058)
Supplement: Supplementary file 1 [file molecules-26-05058-s001.zip › SupplementaryMaterials_Spiegel2021/XYZ-Coordinates/1_B3LYP/6_aug-cc-pVTZ/vacCFI_1_6.xyz]

 O         7.131593683065      1.246949843605      0.002432513273
 C         6.011745484855      0.582388590865      0.400312864285
 O         6.064313749034     -0.528626847165      0.877244172917
 C         4.804208501120      1.384882514171      0.170207886272
 C         3.597251600582      0.902164014464      0.497701438636
 C         2.303202844415      1.549360047366      0.343441890859
 C         1.157203188965      0.859995704126      0.754637378926
 C        -0.102541321386      1.431037545510      0.630067410174
 C        -0.233210131893      2.700055632197      0.092220470846
 O        -1.426803091745      3.352257155341     -0.074034115432
 C         0.903462549207      3.408960388063     -0.326541555128
 O         0.783306017291      4.656591286589     -0.856136700478
 C         2.152247176619      2.835065723571     -0.199661851088
 H         7.879787376219      0.660334101955      0.183790974760
 H         4.949206535912      2.361730939659     -0.267829191867
 H         3.577254008751     -0.092201968176      0.931113962971
 H         1.254028356099     -0.131290314151      1.175286674000
 H        -0.983850100611      0.889222559051      0.951354254793
 H        -2.156593036711      2.806510638806      0.234139548858
 H        -0.150170224964      4.900861065300     -0.870829888920
 H         3.006206834058      3.407681373891     -0.531638150095
