# Supplementary material for: A Statistically Supported Antioxidant Activity DFT Benchmark—The Effects of Hartree–Fock Exchange and Basis Set Selection on Accuracy and Resources Uptake
Source: Molecules. 2021 Aug 20;26(16):5058. doi: 10.3390/molecules26165058 (PMC8398206; doi:10.3390/molecules26165058)
Supplement: Supplementary file 1 [file molecules-26-05058-s001.zip › SupplementaryMaterials_Spiegel2021/XYZ-Coordinates/1_B3LYP/8_def2-TZVPD/vacCFI_1_8.xyz]

 O         7.131973594131      1.246423619478      0.002498012860
 C         6.012801545929      0.582339527288      0.400688070726
 O         6.065254883274     -0.527758473444      0.877985021899
 C         4.804817402267      1.384720313693      0.170268960509
 C         3.597527192631      0.902155863589      0.498199837712
 C         2.303118184659      1.549407530335      0.343660016992
 C         1.156742044462      0.860278399502      0.755387464948
 C        -0.103044078029      1.431499256016      0.630497585022
 C        -0.234042237467      2.700556113278      0.091819012207
 O        -1.427356184922      3.351598191889     -0.074267716197
 C         0.902954421766      3.409204089312     -0.327471752907
 O         0.783901731751      4.656012681330     -0.857650684600
 C         2.151936326494      2.835015555140     -0.200234653530
 H         7.882188428174      0.659525734471      0.184095536810
 H         4.949709141564      2.362277671767     -0.268750851908
 H         3.577491889322     -0.092884050604      0.932590584378
 H         1.253756709699     -0.131739188427      1.176998162920
 H        -0.985233816922      0.889354040910      0.952481033027
 H        -2.158725190877      2.805522473564      0.234652419161
 H        -0.150659850854      4.902447451810     -0.873239926875
 H         3.006737862948      3.407973199105     -0.532926133151
