# Supplementary material for: A Statistically Supported Antioxidant Activity DFT Benchmark—The Effects of Hartree–Fock Exchange and Basis Set Selection on Accuracy and Resources Uptake
Source: Molecules. 2021 Aug 20;26(16):5058. doi: 10.3390/molecules26165058 (PMC8398206; doi:10.3390/molecules26165058)
Supplement: Supplementary file 1 [file molecules-26-05058-s001.zip › SupplementaryMaterials_Spiegel2021/XYZ-Coordinates/1_B3LYP/7_def2-SVPD/vacCFI_1_7.xyz]

 O         7.147879882490      1.244442802587      0.002004125502
 C         6.030835603141      0.581681708929      0.398525368766
 O         6.084179100466     -0.532301716403      0.876281702394
 C         4.815872788803      1.382902153072      0.169905146430
 C         3.602182444223      0.894354872696      0.500343585358
 C         2.301435141679      1.541998141396      0.346691428172
 C         1.146652570928      0.851158351034      0.759075726951
 C        -0.117926610816      1.428225126246      0.632487346601
 C        -0.246891774096      2.705217898992      0.091448744840
 O        -1.434863837099      3.361009987135     -0.076758747498
 C         0.898511070841      3.415532799406     -0.328462551487
 O         0.777208293351      4.660521239209     -0.856374764875
 C         2.152432483376      2.835197837649     -0.199415536195
 H         7.905015733571      0.665726432706      0.178905387221
 H         4.958101931372      2.369101737455     -0.271566986938
 H         3.587252421409     -0.108776570875      0.936713595566
 H         1.242208304751     -0.148755755206      1.183251225066
 H        -1.007408157308      0.882995207984      0.955811064766
 H        -2.179040566585      2.829524494747      0.226402674136
 H        -0.155966280817      4.912995291603     -0.874626810104
 H         3.014179456320      3.411177959639     -0.533361724674
