# Supplementary material for: A Statistically Supported Antioxidant Activity DFT Benchmark—The Effects of Hartree–Fock Exchange and Basis Set Selection on Accuracy and Resources Uptake
Source: Molecules. 2021 Aug 20;26(16):5058. doi: 10.3390/molecules26165058 (PMC8398206; doi:10.3390/molecules26165058)
Supplement: Supplementary file 1 [file molecules-26-05058-s001.zip › SupplementaryMaterials_Spiegel2021/XYZ-Coordinates/1_B3LYP/13_6-31Gdp/vacCFI_1_1.xyz]

 O         7.148149412781      1.236204362763      0.005718016517
 C         6.021696950612      0.582167565472      0.400404613258
 O         6.060271195082     -0.535395247213      0.882635732020
 C         4.816480544381      1.393406271514      0.165580262650
 C         3.604807199875      0.906766142608      0.495810945294
 C         2.305584059942      1.552469790368      0.342176189363
 C         1.157468948465      0.857711831550      0.756688596281
 C        -0.109209181306      1.427969059266      0.632677815071
 C        -0.241683827025      2.701548139563      0.091792098485
 O        -1.432653580497      3.361118392086     -0.078469305148
 C         0.897999516221      3.417071340694     -0.330925001553
 O         0.766788998630      4.664104081339     -0.860389570020
 C         2.153048691554      2.843612071553     -0.204383572575
 H         7.882866993287      0.630131295162      0.197372593503
 H         4.963904924580      2.373386438710     -0.275024814658
 H         3.592365770930     -0.091301334598      0.931069083450
 H         1.257831357526     -0.136979637949      1.179435197509
 H        -0.992803238954      0.882797271653      0.956247219380
 H        -2.163370802397      2.811664543375      0.231998348833
 H        -0.176464885936      4.886093234696     -0.864602789398
 H         3.008770952249      3.419384387388     -0.538531658263
