# Supplementary material for: A Statistically Supported Antioxidant Activity DFT Benchmark—The Effects of Hartree–Fock Exchange and Basis Set Selection on Accuracy and Resources Uptake
Source: Molecules. 2021 Aug 20;26(16):5058. doi: 10.3390/molecules26165058 (PMC8398206; doi:10.3390/molecules26165058)
Supplement: Supplementary file 1 [file molecules-26-05058-s001.zip › SupplementaryMaterials_Spiegel2021/XYZ-Coordinates/1_B3LYP/1_6-31G+dp/vacCFI_1_1.xyz]

 O         7.150032800879      1.241566613204      0.003088669588
 C         6.025174670034      0.581245219115      0.399935619481
 O         6.074764320733     -0.538278208747      0.881329415595
 C         4.816605901243      1.386985443211      0.168214272295
 C         3.602994577252      0.899411999623      0.498713909935
 C         2.303893725787      1.548272650813      0.343987301780
 C         1.153295638457      0.853807417550      0.758184386510
 C        -0.113664589535      1.426161222326      0.633543110615
 C        -0.244129279323      2.701280740079      0.092479171544
 O        -1.438058866893      3.360335488459     -0.076964194197
 C         0.896186470206      3.414108668582     -0.328687577464
 O         0.773994589054      4.664268064899     -0.859719984889
 C         2.152187341664      2.839966526244     -0.202197349921
 H         7.899370132858      0.650777630891      0.186377716757
 H         4.963291516865      2.367314152833     -0.271924596403
 H         3.585300249043     -0.098690604066      0.933953230610
 H         1.250828303119     -0.141372794182      1.180883015919
 H        -0.997312335952      0.880976184372      0.956786136639
 H        -2.177418707692      2.820112435188      0.230007492758
 H        -0.163409135640      4.909474881238     -0.874511874146
 H         3.007922678706      3.416206272213     -0.536197864145
