# Supplementary material for: A Statistically Supported Antioxidant Activity DFT Benchmark—The Effects of Hartree–Fock Exchange and Basis Set Selection on Accuracy and Resources Uptake
Source: Molecules. 2021 Aug 20;26(16):5058. doi: 10.3390/molecules26165058 (PMC8398206; doi:10.3390/molecules26165058)
Supplement: Supplementary file 1 [file molecules-26-05058-s001.zip › SupplementaryMaterials_Spiegel2021/XYZ-Coordinates/1_B3LYP/9_cc-pVDZ/vacCFI_1_9.xyz]

 O         7.151064995497      1.237420461005      0.004992601763
 C         6.027588034117      0.580500967070      0.400519159811
 O         6.067091202962     -0.535538237334      0.881857451733
 C         4.819723704654      1.392534519025      0.165668152212
 C         3.606279792518      0.904659737696      0.496503764064
 C         2.305059339272      1.550058514350      0.343232385329
 C         1.154414927743      0.855841211417      0.757629467256
 C        -0.113600636178      1.429523784534      0.632287726621
 C        -0.245963401853      2.705156205982      0.090654192456
 O        -1.435280469249      3.366764489593     -0.080613615946
 C         0.897195141884      3.420318918144     -0.332116388882
 O         0.766625135612      4.667181468951     -0.861417422482
 C         2.152853288023      2.843312641678     -0.204120686555
 H         7.888122231246      0.629887674232      0.197002577720
 H         4.967135266818      2.378711871073     -0.277500407318
 H         3.595865662196     -0.099580326567      0.934120294879
 H         1.253754491240     -0.144645689723      1.182873897869
 H        -1.003316010957      0.882464101877      0.957177020216
 H        -2.165804476052      2.813571732178      0.231365853043
 H        -0.180504545410      4.883103647880     -0.862618865066
 H         3.013546325814      3.422682306488     -0.540217159761
