# Supplementary material for: A Statistically Supported Antioxidant Activity DFT Benchmark—The Effects of Hartree–Fock Exchange and Basis Set Selection on Accuracy and Resources Uptake
Source: Molecules. 2021 Aug 20;26(16):5058. doi: 10.3390/molecules26165058 (PMC8398206; doi:10.3390/molecules26165058)
Supplement: Supplementary file 1 [file molecules-26-05058-s001.zip › SupplementaryMaterials_Spiegel2021/XYZ-Coordinates/1_B3LYP/14_6-311Gdp/vacCFI_1_14.xyz]

 O         7.138744350313      1.240985439440      0.004562084259
 C         6.017695032247      0.580913956001      0.401341501688
 O         6.062014199935     -0.530039144269      0.880134090477
 C         4.810730906133      1.389731397697      0.167741640466
 C         3.602348244635      0.904507551115      0.497032283447
 C         2.303972231691      1.549847761890      0.343472984922
 C         1.157063454977      0.857736201379      0.756717496034
 C        -0.106680416084      1.429388542474      0.631813745541
 C        -0.237872685612      2.700483254552      0.091882768042
 O        -1.428122488745      3.360136093425     -0.078484127732
 C         0.901090001029      3.413556876469     -0.329699927236
 O         0.773017769533      4.659687891429     -0.859080081244
 C         2.152269546608      2.838700151667     -0.202172877396
 H         7.880000101919      0.646585356250      0.190500208153
 H         4.958534506954      2.367943109903     -0.272129158876
 H         3.588679049664     -0.092120121765      0.931782736338
 H         1.255667633912     -0.135294787229      1.178914215526
 H        -0.989463605132      0.885899228878      0.954572875030
 H        -2.158763002045      2.815197847921      0.230013332398
 H        -0.165740874994      4.886339629558     -0.865760023990
 H         3.006666042804      3.413743762072     -0.535875768475
