# Supplementary material for: A Statistically Supported Antioxidant Activity DFT Benchmark—The Effects of Hartree–Fock Exchange and Basis Set Selection on Accuracy and Resources Uptake
Source: Molecules. 2021 Aug 20;26(16):5058. doi: 10.3390/molecules26165058 (PMC8398206; doi:10.3390/molecules26165058)
Supplement: Supplementary file 1 [file molecules-26-05058-s001.zip › SupplementaryMaterials_Spiegel2021/XYZ-Coordinates/1_B3LYP/11_def2-SVP/vacCFI_1_11.xyz]

 O         7.150424208603      1.236448269969      0.005396678936
 C         6.032949461291      0.581485032432      0.399239382518
 O         6.073603569379     -0.530890630424      0.878506187968
 C         4.819214253795      1.388736044129      0.167275855808
 C         3.605466125683      0.900744025526      0.497999210445
 C         2.304055865186      1.546924483895      0.344585016659
 C         1.151366239272      0.854461286341      0.758164863664
 C        -0.115645518395      1.430756187500      0.631746819296
 C        -0.247246304650      2.707139411560      0.090126473619
 O        -1.430555887775      3.365298789215     -0.080043470463
 C         0.898774187927      3.422098891645     -0.332575569778
 O         0.764299444231      4.661969256685     -0.858053901273
 C         2.153478285057      2.840757388958     -0.202760941034
 H         7.895101010597      0.640152060310      0.191598957799
 H         4.963470098261      2.376147489797     -0.275790398741
 H         3.594525646985     -0.103932422511      0.935525458384
 H         1.248199599006     -0.146818116520      1.183674541069
 H        -1.007367809665      0.885494049610      0.955849844865
 H        -2.168824657373      2.823778968600      0.227424864937
 H        -0.179397562671      4.884615019321     -0.862465121976
 H         3.015959745256      3.418564513965     -0.538144752703
