# Supplementary material for: A Statistically Supported Antioxidant Activity DFT Benchmark—The Effects of Hartree–Fock Exchange and Basis Set Selection on Accuracy and Resources Uptake
Source: Molecules. 2021 Aug 20;26(16):5058. doi: 10.3390/molecules26165058 (PMC8398206; doi:10.3390/molecules26165058)
Supplement: Supplementary file 1 [file molecules-26-05058-s001.zip › SupplementaryMaterials_Spiegel2021/XYZ-Coordinates/1_B3LYP/5_aug-cc-pVDZ/vacCFI_1_5.xyz]

 O         7.149455182501      1.249864264923     -0.000574964078
 C         6.027425341354      0.581313922676      0.399243549680
 O         6.083412898409     -0.536079671705      0.878603839789
 C         4.814742087239      1.383761311621      0.169663595292
 C         3.601152475373      0.894416767773      0.500680721654
 C         2.301578192986      1.544417645965      0.345745640541
 C         1.148523552590      0.852294167319      0.758829123163
 C        -0.117667430612      1.428020495658      0.632857219959
 C        -0.245234624160      2.704627950526      0.091412950221
 O        -1.440341187784      3.362663663434     -0.077225331224
 C         0.897913890167      3.415593754483     -0.328877406866
 O         0.781690110593      4.667263753790     -0.860610658311
 C         2.152990977595      2.837147087455     -0.200638049632
 H         7.898868603402      0.660900695742      0.181682648383
 H         4.958729212047      2.368609396171     -0.271743579607
 H         3.583463594126     -0.107526422173      0.937153704247
 H         1.244009143361     -0.146768921269      1.182984637489
 H        -1.006657824612      0.883308321095      0.956152870246
 H        -2.172018309425      2.815160174512      0.231894808676
 H        -0.154517850707      4.912024577277     -0.875249971363
 H         3.014331965713      3.412917065427     -0.534705346646
