# Supplementary material for: A Statistically Supported Antioxidant Activity DFT Benchmark—The Effects of Hartree–Fock Exchange and Basis Set Selection on Accuracy and Resources Uptake
Source: Molecules. 2021 Aug 20;26(16):5058. doi: 10.3390/molecules26165058 (PMC8398206; doi:10.3390/molecules26165058)
Supplement: Supplementary file 1 [file molecules-26-05058-s001.zip › SupplementaryMaterials_Spiegel2021/XYZ-Coordinates/1_B3LYP/4_6-311G++dp/vacCFI_1_4.xyz]

 O         7.138934367843      1.246428330710      0.002568260101
 C         6.018745897323      0.580717277475      0.400698951896
 O         6.070950682836     -0.531690996364      0.878097477658
 C         4.809790296656      1.385007442137      0.169898858068
 C         3.600360656281      0.899014664834      0.498792896021
 C         2.302887352082      1.547342054191      0.344283044874
 C         1.154161471948      0.855563400777      0.756513915530
 C        -0.109016971302      1.428091911964      0.631533005327
 C        -0.238256922837      2.700338303937      0.092320891243
 O        -1.430125038926      3.359098308932     -0.077025798139
 C         0.900661275205      3.411300722331     -0.327273299129
 O         0.779381803014      4.659634576349     -0.856891865824
 C         2.152462574663      2.836265739602     -0.200093575107
 H         7.889728751454      0.661913128752      0.182781930669
 H         4.955488113526      2.363962766657     -0.268941321995
 H         3.581723730695     -0.097749597484      0.932950441010
 H         1.250547144000     -0.138039278090      1.178073591750
 H        -0.992109923407      0.884794310453      0.953421662674
 H        -2.166276086419      2.819583977870      0.228869481362
 H        -0.155764447414      4.901393540732     -0.870431035067
 H         3.007575272779      3.410959414235     -0.532867512922
