# Supplementary material for: A Statistically Supported Antioxidant Activity DFT Benchmark—The Effects of Hartree–Fock Exchange and Basis Set Selection on Accuracy and Resources Uptake
Source: Molecules. 2021 Aug 20;26(16):5058. doi: 10.3390/molecules26165058 (PMC8398206; doi:10.3390/molecules26165058)
Supplement: Supplementary file 1 [file molecules-26-05058-s001.zip › SupplementaryMaterials_Spiegel2021/XYZ-Coordinates/1_B3LYP/3_6-311G+dp/vacCFI_1_3.xyz]

 O         7.138958397968      1.246193515969      0.002387305117
 C         6.018711018149      0.580722781093      0.400697181060
 O         6.070765848492     -0.531558289279      0.878340236782
 C         4.809815287256      1.385106320441      0.169753736597
 C         3.600408967585      0.899179861762      0.498855651792
 C         2.302864289080      1.547413434235      0.344346279172
 C         1.154206344653      0.855687885340      0.756823684931
 C        -0.109002316674      1.428165220858      0.631835991439
 C        -0.238247839303      2.700295319612      0.092366922542
 O        -1.430080390328      3.359048600396     -0.077040629242
 C         0.900608601138      3.411185254703     -0.327469598815
 O         0.779232153141      4.659388669499     -0.857323418979
 C         2.152417046212      2.836196922485     -0.200277922858
 H         7.889692754984      0.661655275950      0.182699254748
 H         4.955667659608      2.363946487310     -0.269319487763
 H         3.581879318605     -0.097493551171      0.933223382500
 H         1.250744979803     -0.137808835561      1.178563268965
 H        -0.992090750628      0.884967784922      0.953895609329
 H        -2.166243381378      2.819648136969      0.229010869082
 H        -0.155925811317      4.901074577344     -0.870811750597
 H         3.007467822953      3.410914627123     -0.533276565802
