# Supplementary material for: A Statistically Supported Antioxidant Activity DFT Benchmark—The Effects of Hartree–Fock Exchange and Basis Set Selection on Accuracy and Resources Uptake
Source: Molecules. 2021 Aug 20;26(16):5058. doi: 10.3390/molecules26165058 (PMC8398206; doi:10.3390/molecules26165058)
Supplement: Supplementary file 1 [file molecules-26-05058-s001.zip › SupplementaryMaterials_Spiegel2021/XYZ-Coordinates/1_B3LYP/12_def2-TZVP/vacCFI_1_12.xyz]

 O         7.131625749468      1.245579315504      0.003003928111
 C         6.012864902632      0.582299579977      0.400812424480
 O         6.064316978778     -0.527673856776      0.878201048928
 C         4.804992113683      1.385311333398      0.170053331810
 C         3.597800949571      0.903043443364      0.497848066933
 C         2.303277981494      1.549888317746      0.343446883074
 C         1.157368373504      0.860730038625      0.755168480236
 C        -0.102669426775      1.431906261942      0.630279805514
 C        -0.233588628946      2.700707411952      0.091633142625
 O        -1.426443567426      3.352771430226     -0.074989881387
 C         0.903455471585      3.409958805035     -0.327954052499
 O         0.781962338260      4.656116806947     -0.857682566467
 C         2.152077019536      2.835712066814     -0.200612838393
 H         7.880147687287      0.657056368624      0.185511075166
 H         4.950044228627      2.362813952325     -0.268998791060
 H         3.578204835838     -0.092057379797      0.932267270405
 H         1.254618240866     -0.131234045274      1.176788651835
 H        -0.984737014323      0.889543482914      0.952367910859
 H        -2.156487554250      2.805614168662      0.234297969269
 H        -0.153863841541      4.897259724492     -0.870869727599
 H         3.006883162860      3.408582776521     -0.533292124434
