# Supplementary material for: A Statistically Supported Antioxidant Activity DFT Benchmark—The Effects of Hartree–Fock Exchange and Basis Set Selection on Accuracy and Resources Uptake
Source: Molecules. 2021 Aug 20;26(16):5058. doi: 10.3390/molecules26165058 (PMC8398206; doi:10.3390/molecules26165058)
Supplement: Supplementary file 1 [file molecules-26-05058-s001.zip › SupplementaryMaterials_Spiegel2021/XYZ-Coordinates/1_B3LYP/10_cc-pVTZ/vacCFI_1_10.xyz]

 O         7.131098620954      1.245634107373      0.003136606213
 C         6.011957872278      0.582441029375      0.400971716360
 O         6.062000055143     -0.527849048219      0.878707926161
 C         4.804714691339      1.386150558047      0.169780267110
 C         3.597969940949      0.903954203186      0.497513579398
 C         2.303473545984      1.550208983744      0.343307336647
 C         1.158132836643      0.860993625745      0.755019224209
 C        -0.101879512067      1.431975733894      0.630157096899
 C        -0.233108242365      2.700412240001      0.091622238050
 O        -1.425985377573      3.353428797710     -0.075471397943
 C         0.903890353787      3.410066053802     -0.328157265680
 O         0.780851151871      4.656526013168     -0.857940428380
 C         2.152272453462      2.835972670411     -0.200804065304
 H         7.875933183436      0.655483938388      0.186759967744
 H         4.949707630879      2.362758213328     -0.268936904666
 H         3.579746196194     -0.090324312009      0.931502935948
 H         1.255817765827     -0.130085422920      1.176272366318
 H        -0.983198049000      0.890076042367      0.951987202717
 H        -2.153068625708      2.805061248252      0.234075822100
 H        -0.154790625833      4.892780203145     -0.869049398938
 H         3.006314134257      3.408265123230     -0.533174820316
