# Supplementary material for: A Statistically Supported Antioxidant Activity DFT Benchmark—The Effects of Hartree–Fock Exchange and Basis Set Selection on Accuracy and Resources Uptake
Source: Molecules. 2021 Aug 20;26(16):5058. doi: 10.3390/molecules26165058 (PMC8398206; doi:10.3390/molecules26165058)
Supplement: Supplementary file 1 [file molecules-26-05058-s001.zip › SupplementaryMaterials_Spiegel2021/XYZ-Coordinates/2_BLYP/2_6-31G++dp/vacCFI_2_2.xyz]

 O         7.187188074662      1.252728404269     -0.005358141258
 C         6.049835768201      0.570907173796      0.401750522126
 O         6.112973991570     -0.561341500391      0.886952497721
 C         4.834166768967      1.376504326148      0.171004304502
 C         3.605972492649      0.889178073091      0.502588088948
 C         2.304514624068      1.543333807909      0.345953017501
 C         1.141015684376      0.845025063870      0.762775514485
 C        -0.133651296477      1.422268175583      0.636900541820
 C        -0.263339261431      2.707859011099      0.091656518267
 O        -1.469327209813      3.376626398738     -0.080653486535
 C         0.887321571751      3.425407683005     -0.332261495691
 O         0.769594116109      4.690128531687     -0.869619780534
 C         2.151952707829      2.845801497233     -0.204378909180
 H         7.941648066290      0.651577313550      0.181759468151
 H         4.980558387508      2.363576813187     -0.271681306396
 H         3.583465903884     -0.115273125330      0.940702753079
 H         1.237855948956     -0.156667440945      1.188023992667
 H        -1.023983663397      0.874653702214      0.961613654795
 H        -2.211130141779      2.823870864273      0.231768192274
 H        -0.179244349055      4.933700292586     -0.882543056631
 H         3.014461815134      3.424064934430     -0.539672890111
