# Supplementary material for: A Statistically Supported Antioxidant Activity DFT Benchmark—The Effects of Hartree–Fock Exchange and Basis Set Selection on Accuracy and Resources Uptake
Source: Molecules. 2021 Aug 20;26(16):5058. doi: 10.3390/molecules26165058 (PMC8398206; doi:10.3390/molecules26165058)
Supplement: Supplementary file 1 [file molecules-26-05058-s001.zip › SupplementaryMaterials_Spiegel2021/XYZ-Coordinates/2_BLYP/6_aug-cc-pVTZ/vacCFI_2_6.xyz]

 O         7.168147328532      1.256715336391     -0.005428770904
 C         6.035176964510      0.571595272408      0.402441864148
 O         6.100271231570     -0.551556246401      0.883111642964
 C         4.821744173977      1.374548524464      0.172901400570
 C         3.600377402531      0.893066405901      0.501109409093
 C         2.304159740008      1.545114191615      0.345101610543
 C         1.145706926365      0.851956080515      0.758945925469
 C        -0.121332227992      1.427255055294      0.633365662607
 C        -0.251732300206      2.706158767040      0.091545119121
 O        -1.457569476764      3.367631967708     -0.077385832687
 C         0.894418637957      3.419759923697     -0.329959674497
 O         0.778060246417      4.681785598522     -0.865832803873
 C         2.151621763488      2.841050399427     -0.201939005429
 H         7.921386024764      0.660238825348      0.179573159061
 H         4.967501108067      2.357391672348     -0.267542649573
 H         3.575567395291     -0.107082875850      0.937233273966
 H         1.241859631713     -0.145189640856      1.181937298050
 H        -1.008324421378      0.882856806565      0.956160392516
 H        -2.189667603917      2.809909940661      0.236041659063
 H        -0.166516871140      4.924258479633     -0.878618514664
 H         3.010994326280      3.416465515897     -0.535481164794
