# Supplementary material for: A Statistically Supported Antioxidant Activity DFT Benchmark—The Effects of Hartree–Fock Exchange and Basis Set Selection on Accuracy and Resources Uptake
Source: Molecules. 2021 Aug 20;26(16):5058. doi: 10.3390/molecules26165058 (PMC8398206; doi:10.3390/molecules26165058)
Supplement: Supplementary file 1 [file molecules-26-05058-s001.zip › SupplementaryMaterials_Spiegel2021/XYZ-Coordinates/2_BLYP/8_def2-TZVPD/vacCFI_2_8.xyz]

 O         7.168907407686      1.255946628638     -0.004998693786
 C         6.036629603113      0.571482645473      0.403032002940
 O         6.101485044057     -0.550790114745      0.884090368367
 C         4.822715824598      1.374474598682      0.173046925985
 C         3.600823777037      0.893093088710      0.501645667270
 C         2.304114048287      1.545252011830      0.345266975741
 C         1.145150237122      0.852216073990      0.759631514557
 C        -0.122068875184      1.427681072118      0.633676101874
 C        -0.252899675176      2.706781132055      0.090961319422
 O        -1.458450774039      3.366834188115     -0.077763672281
 C         0.893709287263      3.420226938198     -0.331058528605
 O         0.778446665400      4.681342096701     -0.867485433710
 C         2.151293207273      2.841224179121     -0.202624054235
 H         7.924261260434      0.659064193355      0.180332832356
 H         4.968421108312      2.358152551761     -0.268418229846
 H         3.575792194537     -0.107843111583      0.938801020947
 H         1.241547186277     -0.145810908863      1.183644985368
 H        -1.010109820826      0.882865085347      0.957164613087
 H        -2.192188696666      2.808616378205      0.236449903122
 H        -0.167357045846      4.926033899830     -0.881229513896
 H         3.011628036339      3.417087373061     -0.536886104681
