# Supplementary material for: A Statistically Supported Antioxidant Activity DFT Benchmark—The Effects of Hartree–Fock Exchange and Basis Set Selection on Accuracy and Resources Uptake
Source: Molecules. 2021 Aug 20;26(16):5058. doi: 10.3390/molecules26165058 (PMC8398206; doi:10.3390/molecules26165058)
Supplement: Supplementary file 1 [file molecules-26-05058-s001.zip › SupplementaryMaterials_Spiegel2021/XYZ-Coordinates/2_BLYP/7_def2-SVPD/vacCFI_2_7.xyz]

 O         7.183243301279      1.254860019907     -0.006078004437
 C         6.054645395134      0.571460942260      0.400298665172
 O         6.121422055423     -0.554775191989      0.881718253531
 C         4.833089411103      1.372555245705      0.172598497600
 C         3.605144607621      0.884534400743      0.504036715724
 C         2.301991431078      1.536994896117      0.348706414882
 C         1.134421040466      0.842662592042      0.763632124539
 C        -0.137350496888      1.424589714494      0.635794282797
 C        -0.265607162907      2.711747474062      0.090659342342
 O        -1.464878274468      3.376607932299     -0.080194427811
 C         0.889915349578      3.426499587247     -0.331936289102
 O         0.773088687000      4.685111242842     -0.865820444589
 C         2.152093854466      2.840644695282     -0.201459021132
 H         7.946349861677      0.667400999671      0.173866032251
 H         4.975540476528      2.365316918591     -0.271440362380
 H         3.585545892337     -0.124880224930      0.943284609011
 H         1.229031541698     -0.163634895244      1.190370387660
 H        -1.033198722001      0.876792747179      0.960678695124
 H        -2.211802970097      2.833550446841      0.228076407816
 H        -0.170886916372      4.936701654393     -0.882572757088
 H         3.020051637345      3.419188802487     -0.536939121909
