# Supplementary material for: A Statistically Supported Antioxidant Activity DFT Benchmark—The Effects of Hartree–Fock Exchange and Basis Set Selection on Accuracy and Resources Uptake
Source: Molecules. 2021 Aug 20;26(16):5058. doi: 10.3390/molecules26165058 (PMC8398206; doi:10.3390/molecules26165058)
Supplement: Supplementary file 1 [file molecules-26-05058-s001.zip › SupplementaryMaterials_Spiegel2021/XYZ-Coordinates/2_BLYP/13_6-31Gdp/vacCFI_2_13.xyz]

 O         7.185579613055      1.243898597724     -0.001144214465
 C         6.045848858829      0.571669529235      0.402550492527
 O         6.093619952090     -0.558373089335      0.889079933984
 C         4.834960808132      1.385283108567      0.167345836289
 C         3.608684959163      0.899511555986      0.498457475340
 C         2.306965383774      1.549514816314      0.343255342570
 C         1.146719225959      0.850118065904      0.760765614830
 C        -0.127921693746      1.424165656440      0.635930931679
 C        -0.260766634113      2.707981713279      0.090882168244
 O        -1.462767290091      3.376790925358     -0.082249072029
 C         0.888570522527      3.429339091233     -0.335107195499
 O         0.758937811373      4.689650644352     -0.870253828509
 C         2.152736510609      2.851161029404     -0.207452092428
 H         7.921675776506      0.623371661320      0.196576348604
 H         4.983451081586      2.371854354366     -0.276018374421
 H         3.592783596967     -0.105018076050      0.936657712493
 H         1.247508837835     -0.150969745999      1.186055061934
 H        -1.017841278158      0.876054112493      0.961236756598
 H        -2.194631473408      2.813420175521      0.234227578076
 H        -0.197108557811      4.905040938234     -0.870355058283
 H         3.014843988923      3.429464935652     -0.543161417533
