# Supplementary material for: A Statistically Supported Antioxidant Activity DFT Benchmark—The Effects of Hartree–Fock Exchange and Basis Set Selection on Accuracy and Resources Uptake
Source: Molecules. 2021 Aug 20;26(16):5058. doi: 10.3390/molecules26165058 (PMC8398206; doi:10.3390/molecules26165058)
Supplement: Supplementary file 1 [file molecules-26-05058-s001.zip › SupplementaryMaterials_Spiegel2021/XYZ-Coordinates/2_BLYP/1_6-31G+dp/vacCFI_2_1.xyz]

 O         7.187419413255      1.251826518814     -0.004927275048
 C         6.049850900653      0.570532359479      0.402010655853
 O         6.112633756765     -0.561682793045      0.887303215613
 C         4.834511492032      1.376615703506      0.170965637380
 C         3.606148034592      0.889679682797      0.502420499823
 C         2.304637656231      1.543805726828      0.345756553081
 C         1.141289151646      0.845297244676      0.762685133849
 C        -0.133455824688      1.422262604654      0.636895408326
 C        -0.263473012393      2.707796284034      0.091630167974
 O        -1.469569903484      3.376318710481     -0.080610394086
 C         0.886984348184      3.425588505666     -0.332408903458
 O         0.768862559644      4.690186312286     -0.869751975305
 C         2.151788293536      2.846256538471     -0.204618834457
 H         7.941833709125      0.650596161535      0.182270014157
 H         4.981493414533      2.363637966881     -0.271816097287
 H         3.583581494175     -0.114779641659      0.940606170456
 H         1.238355628613     -0.156382913733      1.187966973234
 H        -1.023606279578      0.874394138021      0.961728312605
 H        -2.211309466594      2.823537086973      0.231839586659
 H        -0.180087060372      4.933441555163     -0.882547510563
 H         3.013961693308      3.425002244544     -0.540117347161
