# Supplementary material for: A Statistically Supported Antioxidant Activity DFT Benchmark—The Effects of Hartree–Fock Exchange and Basis Set Selection on Accuracy and Resources Uptake
Source: Molecules. 2021 Aug 20;26(16):5058. doi: 10.3390/molecules26165058 (PMC8398206; doi:10.3390/molecules26165058)
Supplement: Supplementary file 1 [file molecules-26-05058-s001.zip › SupplementaryMaterials_Spiegel2021/XYZ-Coordinates/2_BLYP/9_cc-pVDZ/vacCFI_2_9.xyz]

 O         7.187900162810      1.245066932356     -0.001804833452
 C         6.052026666058      0.569622599891      0.402722768446
 O         6.101119865313     -0.559141632646      0.888336402420
 C         4.838171105229      1.384061023582      0.167566412301
 C         3.610343096967      0.897122407212      0.499184869751
 C         2.306429293109      1.546897129781      0.344375632079
 C         1.143513151081      0.848166881372      0.761664416450
 C        -0.132493637439      1.425542064863      0.635581979130
 C        -0.265155540605      2.711504232683      0.089841719830
 O        -1.464940403595      3.382808620191     -0.084503303693
 C         0.887844092029      3.432445029781     -0.336127393617
 O         0.758432000957      4.692314471744     -0.870848973873
 C         2.152669996283      2.850656169079     -0.207033940074
 H         7.928031094029      0.624586164588      0.195404341099
 H         4.986905023005      2.376825191981     -0.278302573511
 H         3.596571676626     -0.113705101518      0.939705185556
 H         1.243214023538     -0.158785826076      1.189406508576
 H        -1.028503411039      0.875399102843      0.962215441385
 H        -2.198150921765      2.817340507040      0.232869193682
 H        -0.201454315448      4.902064879115     -0.868120736104
 H         3.019376983540      3.433139155178     -0.544853109386
