# Supplementary material for: A Statistically Supported Antioxidant Activity DFT Benchmark—The Effects of Hartree–Fock Exchange and Basis Set Selection on Accuracy and Resources Uptake
Source: Molecules. 2021 Aug 20;26(16):5058. doi: 10.3390/molecules26165058 (PMC8398206; doi:10.3390/molecules26165058)
Supplement: Supplementary file 1 [file molecules-26-05058-s001.zip › SupplementaryMaterials_Spiegel2021/XYZ-Coordinates/2_BLYP/14_6-311Gdp/vacCFI_2_14.xyz]

 O         7.175950313863      1.248653973981     -0.002156638844
 C         6.041656252849      0.569903010426      0.403699505616
 O         6.096016291080     -0.553418723214      0.886509136825
 C         4.829089812764      1.380997422929      0.169816129167
 C         3.606318210282      0.896985301988      0.499702328074
 C         2.305314103402      1.546639125597      0.344618170280
 C         1.146126525670      0.850083614647      0.760646157357
 C        -0.125358273151      1.425406196487      0.634975906322
 C        -0.256941496162      2.706657576321      0.091090347031
 O        -1.458464054533      3.375689129100     -0.082141018890
 C         0.891671792593      3.425430737764     -0.333559021831
 O         0.765196613522      4.685014767086     -0.868529956634
 C         2.151688870256      2.845882982476     -0.204930914684
 H         7.920051791408      0.641846161301      0.188764128460
 H         4.978669273762      2.365257177899     -0.272507059764
 H         3.589051490678     -0.105762946344      0.937122163985
 H         1.244861669423     -0.149013015573      1.185136768539
 H        -1.013852102448      0.878819498665      0.959367687983
 H        -2.191167017177      2.818390633140      0.231671031979
 H        -0.185586383786      4.906457372553     -0.871785212871
 H         3.011556315705      3.424010002771     -0.540229638102
