# Supplementary material for: A Statistically Supported Antioxidant Activity DFT Benchmark—The Effects of Hartree–Fock Exchange and Basis Set Selection on Accuracy and Resources Uptake
Source: Molecules. 2021 Aug 20;26(16):5058. doi: 10.3390/molecules26165058 (PMC8398206; doi:10.3390/molecules26165058)
Supplement: Supplementary file 1 [file molecules-26-05058-s001.zip › SupplementaryMaterials_Spiegel2021/XYZ-Coordinates/2_BLYP/11_def2-SVP/vacCFI_2_11.xyz]

 O         7.186781629762      1.243168275066     -0.000878135035
 C         6.057147083041      0.571061412048      0.401347986290
 O         6.106671285554     -0.553681354852      0.884840025799
 C         4.837645326919      1.380936513357      0.168921901097
 C         3.609558215988      0.893814969624      0.500454973130
 C         2.305535872733      1.544121919263      0.345569802154
 C         1.140810812297      0.847038001877      0.762071726710
 C        -0.134173904288      1.426950075968      0.634912591375
 C        -0.266196659148      2.713512650004      0.089224540126
 O        -1.459442131699      3.380955842106     -0.083927960108
 C         0.889527941867      3.434395943572     -0.336731979909
 O         0.755448566640      4.686485913321     -0.867252865086
 C         2.153261645933      2.848280297723     -0.205779065607
 H         7.933387338906      0.633235290888      0.190961687308
 H         4.983601880740      2.374947600383     -0.276916095681
 H         3.595611660126     -0.117538134336      0.940919664053
 H         1.238138600054     -0.160803825391      1.190137982426
 H        -1.032296091969      0.878558762927      0.960796338941
 H        -2.200068068124      2.827194469404      0.228890300714
 H        -0.200895425825      4.902020321086     -0.867355686964
 H         3.021794420493      3.429275055961     -0.542927731733
