# Supplementary material for: A Statistically Supported Antioxidant Activity DFT Benchmark—The Effects of Hartree–Fock Exchange and Basis Set Selection on Accuracy and Resources Uptake
Source: Molecules. 2021 Aug 20;26(16):5058. doi: 10.3390/molecules26165058 (PMC8398206; doi:10.3390/molecules26165058)
Supplement: Supplementary file 1 [file molecules-26-05058-s001.zip › SupplementaryMaterials_Spiegel2021/XYZ-Coordinates/2_BLYP/5_aug-cc-pVDZ/vacCFI_2_5.xyz]

 O         7.185938614563      1.260712381602     -0.008899583267
 C         6.051886604963      0.570568050984      0.401252244638
 O         6.121507478038     -0.559164504657      0.884331123388
 C         4.832125251545      1.372886445539      0.172607646129
 C         3.604071184977      0.884153060573      0.504614340754
 C         2.302169466213      1.539474222423      0.347743775266
 C         1.136230528963      0.843717598968      0.763445699917
 C        -0.137481607915      1.424297387037      0.636228979633
 C        -0.264323395928      2.711252921365      0.090569442611
 O        -1.471401446847      3.378337128216     -0.080672215490
 C         0.888988834238      3.426858898548     -0.332506264902
 O         0.777643543626      4.692642525346     -0.870500902117
 C         2.152587785958      2.842803745502     -0.202793446834
 H         7.941705720557      0.663084051671      0.176353220972
 H         4.976185009358      2.364318346807     -0.271394126411
 H         3.581220706674     -0.123973880194      0.944003692560
 H         1.230544009788     -0.161705403715      1.190204213966
 H        -1.032864954515      0.877115778368      0.961049770083
 H        -2.205442968556      2.818673382099      0.233780022578
 H        -0.169530801464      4.936678928642     -0.883711965251
 H         3.020090435868      3.421198935330     -0.538425667178
