# Supplementary material for: A Statistically Supported Antioxidant Activity DFT Benchmark—The Effects of Hartree–Fock Exchange and Basis Set Selection on Accuracy and Resources Uptake
Source: Molecules. 2021 Aug 20;26(16):5058. doi: 10.3390/molecules26165058 (PMC8398206; doi:10.3390/molecules26165058)
Supplement: Supplementary file 1 [file molecules-26-05058-s001.zip › SupplementaryMaterials_Spiegel2021/XYZ-Coordinates/2_BLYP/4_6-311G++dp/vacCFI_2_4.xyz]

 O         7.176131692606      1.256021405743     -0.005588594069
 C         6.042711663957      0.569651187794      0.403072487607
 O         6.107782394752     -0.554852977047      0.884712936175
 C         4.827546099370      1.374694595107      0.172495284463
 C         3.603631978760      0.889939575612      0.502506447868
 C         2.303717691441      1.543171715509      0.346095018798
 C         1.142481421170      0.847614927327      0.761459406835
 C        -0.128252936172      1.424404573162      0.635369384534
 C        -0.257268801111      2.706548834047      0.091570324835
 O        -1.461458101594      3.374638919889     -0.080646472418
 C         0.891446251088      3.422232829009     -0.331304315601
 O         0.773802619651      4.684794876454     -0.867716772660
 C         2.151855788140      2.842329420606     -0.202853480472
 H         7.932035992384      0.661641002388      0.178462039433
 H         4.974043500781      2.359568367131     -0.269230570642
 H         3.580282710602     -0.112562449369      0.939844249372
 H         1.238391670791     -0.151835208575      1.185814319935
 H        -1.017180727124      0.878554120170      0.959147352327
 H        -2.199926598182      2.823159383555      0.230864969227
 H        -0.172535392367      4.924618665535     -0.879283861314
 H         3.012611081054      3.419596235955     -0.537510154232
