# Supplementary material for: A Statistically Supported Antioxidant Activity DFT Benchmark—The Effects of Hartree–Fock Exchange and Basis Set Selection on Accuracy and Resources Uptake
Source: Molecules. 2021 Aug 20;26(16):5058. doi: 10.3390/molecules26165058 (PMC8398206; doi:10.3390/molecules26165058)
Supplement: Supplementary file 1 [file molecules-26-05058-s001.zip › SupplementaryMaterials_Spiegel2021/XYZ-Coordinates/2_BLYP/3_6-311G+dp/vacCFI_2_3.xyz]

 O         7.176230106828      1.255657558082     -0.005430905318
 C         6.042656274207      0.569584863659      0.403177676863
 O         6.107420199328     -0.554869475272      0.884912758378
 C         4.827654950062      1.374858505558      0.172431664542
 C         3.603723152928      0.890169323515      0.502463600116
 C         2.303764797998      1.543344751531      0.346041014988
 C         1.142599689333      0.847708616647      0.761493108641
 C        -0.128182631585      1.424373332286      0.635427185691
 C        -0.257269045002      2.706466681314      0.091562069905
 O        -1.461432600847      3.374517326168     -0.080682240225
 C         0.891345399784      3.422234325021     -0.331400522169
 O         0.773478711019      4.684727892883     -0.867854855803
 C         2.151793074925      2.842440625222     -0.202966149966
 H         7.932015075209      0.661179255813      0.178713714393
 H         4.974423525671      2.359669331697     -0.269371147825
 H         3.580443033335     -0.112298060930      0.939857147013
 H         1.238660834018     -0.151700927645      1.185889836133
 H        -1.017095666073      0.878524575390      0.959250125861
 H        -2.199952191508      2.823126685997      0.230842554272
 H        -0.172900594266      4.924384471938     -0.879358445783
 H         3.012473904636      3.419830341126     -0.537718189708
