# Supplementary material for: A Statistically Supported Antioxidant Activity DFT Benchmark—The Effects of Hartree–Fock Exchange and Basis Set Selection on Accuracy and Resources Uptake
Source: Molecules. 2021 Aug 20;26(16):5058. doi: 10.3390/molecules26165058 (PMC8398206; doi:10.3390/molecules26165058)
Supplement: Supplementary file 1 [file molecules-26-05058-s001.zip › SupplementaryMaterials_Spiegel2021/XYZ-Coordinates/2_BLYP/12_def2-TZVP/vacCFI_2_12.xyz]

 O         7.168519927530      1.254474015663     -0.004214450581
 C         6.036702798179      0.571457021007      0.403176951540
 O         6.099739950645     -0.550682573993      0.884436353766
 C         4.823051328714      1.375507027990      0.172633250549
 C         3.601312336494      0.894531300996      0.501059193980
 C         2.304427992483      1.546087516647      0.344895428661
 C         1.146042199106      0.852908034822      0.759302375816
 C        -0.121495297052      1.428123391357      0.633428912358
 C        -0.252448653229      2.706954470692      0.090746889632
 O        -1.457307850163      3.368026967072     -0.078552164384
 C         0.894164534557      3.421219925432     -0.331668473478
 O         0.775841184682      4.681360348999     -0.867467787920
 C         2.151438139171      2.842210638925     -0.203142398811
 H         7.921469277964      0.655139208298      0.182470125907
 H         4.969030103956      2.359114640344     -0.268896355203
 H         3.577004260916     -0.106499659945      0.938256681930
 H         1.242906094394     -0.145047307480      1.183313641276
 H        -1.009338637292      0.882963427986      0.957076711293
 H        -2.189419208018      2.808424647058      0.236136434982
 H        -0.171533928277      4.919639739029     -0.878302577510
 H         3.011743445145      3.418017218674     -0.537408744787
