# Supplementary material for: A Statistically Supported Antioxidant Activity DFT Benchmark—The Effects of Hartree–Fock Exchange and Basis Set Selection on Accuracy and Resources Uptake
Source: Molecules. 2021 Aug 20;26(16):5058. doi: 10.3390/molecules26165058 (PMC8398206; doi:10.3390/molecules26165058)
Supplement: Supplementary file 1 [file molecules-26-05058-s001.zip › SupplementaryMaterials_Spiegel2021/XYZ-Coordinates/2_BLYP/10_cc-pVTZ/vacCFI_2_10.xyz]

 O         7.167520064922      1.254554118715     -0.004054533426
 C         6.035510413893      0.571751745528      0.403295436325
 O         6.096892669896     -0.550627398137      0.884897440738
 C         4.822548984744      1.376479740442      0.172321216168
 C         3.601452173520      0.895744767781      0.500597825470
 C         2.304635861151      1.546492742481      0.344719418249
 C         1.146977156447      0.853339759755      0.759076730268
 C        -0.120356091234      1.428293302542      0.633243257227
 C        -0.251671475404      2.706572399319      0.090748857049
 O        -1.456281849931      3.368811142632     -0.079139947497
 C         0.894756218754      3.421199058915     -0.331839594289
 O         0.774523023227      4.681480537333     -0.867599277377
 C         2.151612875954      2.842377581895     -0.203300657659
 H         7.916208608681      0.653203759182      0.183971758384
 H         4.968621073596      2.359045713078     -0.268829659782
 H         3.578786990234     -0.104357681603      0.937298383278
 H         1.244312965505     -0.143604480885      1.182671026577
 H        -1.007308628129      0.883626115188      0.956615973533
 H        -2.185221921961      2.808006650678      0.235789724904
 H        -0.172730616148      4.914036677390     -0.875987062564
 H         3.011061502283      3.417503747771     -0.537216315579
