# Supplementary material for: A Statistically Supported Antioxidant Activity DFT Benchmark—The Effects of Hartree–Fock Exchange and Basis Set Selection on Accuracy and Resources Uptake
Source: Molecules. 2021 Aug 20;26(16):5058. doi: 10.3390/molecules26165058 (PMC8398206; doi:10.3390/molecules26165058)
Supplement: Supplementary file 1 [file molecules-26-05058-s001.zip › SupplementaryMaterials_Spiegel2021/XYZ-Coordinates/11_HISSbPBE/2_6-31G++dp/vacCFI_11_2.xyz]

 O         7.109408538301      1.232682929227      0.010727073650
 C         5.993639239871      0.595371534558      0.396854595922
 O         6.026602226008     -0.513757587808      0.875524193907
 C         4.796376492077      1.401452583621      0.163832204983
 C         3.597451330444      0.911211412939      0.494200584433
 C         2.304877817514      1.552658839422      0.342038776815
 C         1.167031643680      0.862336069954      0.753362479923
 C        -0.091042593731      1.429663670032      0.630027656676
 C        -0.221042119565      2.694110700585      0.093372561038
 O        -1.399658515811      3.344755373059     -0.073940758677
 C         0.909903358867      3.402875539579     -0.325288554329
 O         0.777983636163      4.636658201729     -0.848432716095
 C         2.155492287176      2.833521631147     -0.199851017715
 H         7.849677287027      0.645892315397      0.193208947171
 H         4.941962798594      2.376598692825     -0.274102761943
 H         3.588693292232     -0.082280620263      0.926712154671
 H         1.266448989154     -0.127429214578      1.173666714790
 H        -0.969233279783      0.886891354805      0.951824103903
 H        -2.138451349868      2.817325991527      0.227543470526
 H        -0.151521168859      4.877237816139     -0.861966376666
 H         3.007250091157      3.406152768980     -0.532033326362
