# Supplementary material for: A Statistically Supported Antioxidant Activity DFT Benchmark—The Effects of Hartree–Fock Exchange and Basis Set Selection on Accuracy and Resources Uptake
Source: Molecules. 2021 Aug 20;26(16):5058. doi: 10.3390/molecules26165058 (PMC8398206; doi:10.3390/molecules26165058)
Supplement: Supplementary file 1 [file molecules-26-05058-s001.zip › SupplementaryMaterials_Spiegel2021/XYZ-Coordinates/11_HISSbPBE/6_aug-cc-pVTZ/vacCFI_11_6.xyz]

 O         7.092430457435      1.237899402927      0.009921489728
 C         5.981231906821      0.596531123022      0.397317343599
 O         6.017608095624     -0.504950620635      0.872197055583
 C         4.784401111119      1.399784684660      0.165610620026
 C         3.591715705963      0.913675358585      0.493547149994
 C         2.303945628197      1.553849696454      0.341579146646
 C         1.170578858611      0.868281458862      0.750344141190
 C        -0.080869036319      1.434698329765      0.626856508782
 C        -0.210857373736      2.693530943696      0.092795547105
 O        -1.389885101286      3.337096918970     -0.071294254386
 C         0.917064492049      3.398759969696     -0.323976116640
 O         0.786956513974      4.630295689025     -0.846168595154
 C         2.155940252429      2.829215455234     -0.197898841134
 H         7.831187345817      0.654021780453      0.191195222717
 H         4.927850846156      2.372406953290     -0.270906378749
 H         3.580966000001     -0.076929025641      0.924880680518
 H         1.270064299848     -0.118511862224      1.169228225080
 H        -0.958082564693      0.895312346692      0.947042650021
 H        -2.118247020330      2.802256104200      0.232342022782
 H        -0.139541410435      4.868768387369     -0.859028971734
 H         3.007390992756      3.397936905599     -0.528304645974
