# Supplementary material for: A Statistically Supported Antioxidant Activity DFT Benchmark—The Effects of Hartree–Fock Exchange and Basis Set Selection on Accuracy and Resources Uptake
Source: Molecules. 2021 Aug 20;26(16):5058. doi: 10.3390/molecules26165058 (PMC8398206; doi:10.3390/molecules26165058)
Supplement: Supplementary file 1 [file molecules-26-05058-s001.zip › SupplementaryMaterials_Spiegel2021/XYZ-Coordinates/11_HISSbPBE/8_def2-TZVPD/vacCFI_11_8.xyz]

 O         7.092760338908      1.237314205574      0.009892826344
 C         5.982245659853      0.596395730565      0.397402861153
 O         6.018452261634     -0.504343656286      0.872414241377
 C         4.785069999065      1.399580386692      0.165565874306
 C         3.592009254586      0.913579563981      0.493813925910
 C         2.303877819689      1.553746378727      0.341766713847
 C         1.170066157369      0.868381234683      0.750880856421
 C        -0.081418566980      1.434982134351      0.627223697930
 C        -0.211808314681      2.693995661122      0.092634853234
 O        -1.390488944796      3.336533145993     -0.071173964491
 C         0.916462122354      3.398984057767     -0.324467093347
 O         0.787730317729      4.629822402187     -0.846968378937
 C         2.155537904912      2.829125819851     -0.198177174531
 H         7.833577028788      0.653400365831      0.191135620927
 H         4.928707193164      2.372852222147     -0.271656451345
 H         3.581293531405     -0.077694058117      0.925831841090
 H         1.269628227695     -0.119145563286      1.170459011661
 H        -0.959293919275      0.895108091497      0.947995916794
 H        -2.120616481030      2.801754955796      0.232898236284
 H        -0.139512730786      4.871141930119     -0.860990328473
 H         3.007571140513      3.398414991323     -0.529203084964
