# Supplementary material for: A Statistically Supported Antioxidant Activity DFT Benchmark—The Effects of Hartree–Fock Exchange and Basis Set Selection on Accuracy and Resources Uptake
Source: Molecules. 2021 Aug 20;26(16):5058. doi: 10.3390/molecules26165058 (PMC8398206; doi:10.3390/molecules26165058)
Supplement: Supplementary file 1 [file molecules-26-05058-s001.zip › SupplementaryMaterials_Spiegel2021/XYZ-Coordinates/11_HISSbPBE/7_def2-SVPD/vacCFI_11_7.xyz]

 O         7.109632065845      1.233154800967      0.010528024616
 C         5.999188026980      0.595039192172      0.396097950855
 O         6.033940245414     -0.509143799070      0.871913853761
 C         4.796755966632      1.398851075366      0.164869882325
 C         3.597196074143      0.907905479450      0.495284374815
 C         2.302903976464      1.548104495876      0.344050263040
 C         1.161571131976      0.860174474257      0.754256558314
 C        -0.095012817187      1.431402169257      0.629266893894
 C        -0.224195102088      2.697770016906      0.092304773673
 O        -1.398402353004      3.345029573516     -0.073740448561
 C         0.911156370288      3.404989171670     -0.325687662552
 O         0.778915776088      4.634492721744     -0.846351409792
 C         2.155614013363      2.830553533773     -0.198119720356
 H         7.855756301804      0.654965567817      0.188473665205
 H         4.939337438875      2.379701530037     -0.274766195046
 H         3.591901132332     -0.090648984068      0.929173827234
 H         1.260266593621     -0.134330400182      1.176213480422
 H        -0.979145055161      0.888456824393      0.951390427816
 H        -2.140894146152      2.824160904346      0.224946280280
 H        -0.147873695603      4.879973095445     -0.862228763544
 H         3.013238055312      3.403328556063     -0.530596057012
