# Supplementary material for: A Statistically Supported Antioxidant Activity DFT Benchmark—The Effects of Hartree–Fock Exchange and Basis Set Selection on Accuracy and Resources Uptake
Source: Molecules. 2021 Aug 20;26(16):5058. doi: 10.3390/molecules26165058 (PMC8398206; doi:10.3390/molecules26165058)
Supplement: Supplementary file 1 [file molecules-26-05058-s001.zip › SupplementaryMaterials_Spiegel2021/XYZ-Coordinates/11_HISSbPBE/13_6-31Gdp/vacCFI_11_13.xyz]

 O         7.108608711354      1.227285564291      0.013441498431
 C         5.990917444537      0.595157806190      0.397748544800
 O         6.014820089823     -0.512309142650      0.877024220252
 C         4.796923304406      1.406475890320      0.161798431281
 C         3.599270087026      0.917500437508      0.491677874084
 C         2.306372537414      1.556440277989      0.340372989358
 C         1.170750162681      0.865592063442      0.751957595150
 C        -0.087418464000      1.430975869390      0.629238731556
 C        -0.219445287604      2.694146514807      0.092846291632
 O        -1.396323641464      3.345298519788     -0.075127307209
 C         0.910909493089      3.405488334670     -0.327133621179
 O         0.771110350325      4.637124959153     -0.849050766846
 C         2.155819226824      2.837094096384     -0.201808205814
 H         7.837407567649      0.628944628976      0.202308469434
 H         4.943928750931      2.381195178488     -0.276477635911
 H         3.594797159679     -0.075937123555      0.924140854206
 H         1.272647215699     -0.123744075996      1.172216774590
 H        -0.965202148145      0.887777515665      0.951377192875
 H        -2.128193517347      2.810679106916      0.228998310802
 H        -0.162842071999      4.858656697739     -0.853973416070
 H         3.006993028507      3.410086877757     -0.534296831698
