# Supplementary material for: A Statistically Supported Antioxidant Activity DFT Benchmark—The Effects of Hartree–Fock Exchange and Basis Set Selection on Accuracy and Resources Uptake
Source: Molecules. 2021 Aug 20;26(16):5058. doi: 10.3390/molecules26165058 (PMC8398206; doi:10.3390/molecules26165058)
Supplement: Supplementary file 1 [file molecules-26-05058-s001.zip › SupplementaryMaterials_Spiegel2021/XYZ-Coordinates/11_HISSbPBE/1_6-31G+dp/vacCFI_11_1.xyz]

 O         7.109947687222      1.230909262616      0.011497440158
 C         5.993457097285      0.594741881043      0.397264341153
 O         6.025242795327     -0.514314495990      0.876127264104
 C         4.797050379543      1.401972967283      0.163581158645
 C         3.597826333642      0.912347451084      0.493762603624
 C         2.305159519936      1.553588304945      0.341639014381
 C         1.167650497974      0.862787894219      0.753203577035
 C        -0.090646528114      1.429557428059      0.630078697038
 C        -0.221275318322      2.693916711666      0.093402124656
 O        -1.400160792228      3.344070938229     -0.073734010081
 C         0.909265043582      3.403153924577     -0.325492256271
 O         0.776666639912      4.636803047558     -0.848629804682
 C         2.155176665318      2.834383386601     -0.200285312656
 H         7.849805029930      0.643655303698      0.194277265936
 H         4.943817783152      2.376939534562     -0.274488606236
 H         3.589131179800     -0.081165820651      0.926375392044
 H         1.267538940554     -0.126935731347      1.173538524568
 H        -0.968550042991      0.886414640824      0.952060137378
 H        -2.138748706971      2.816451380816      0.227862432173
 H        -0.152948664434      4.876986182871     -0.862003114967
 H         3.006444459881      3.407665807337     -0.532756868000
