# Supplementary material for: A Statistically Supported Antioxidant Activity DFT Benchmark—The Effects of Hartree–Fock Exchange and Basis Set Selection on Accuracy and Resources Uptake
Source: Molecules. 2021 Aug 20;26(16):5058. doi: 10.3390/molecules26165058 (PMC8398206; doi:10.3390/molecules26165058)
Supplement: Supplementary file 1 [file molecules-26-05058-s001.zip › SupplementaryMaterials_Spiegel2021/XYZ-Coordinates/11_HISSbPBE/9_cc-pVDZ/vacCFI_11_9.xyz]

 O         7.111013912556      1.228263023643      0.012843118103
 C         5.995144074358      0.594738989162      0.397575511862
 O         6.019048809678     -0.511102016580      0.876161534745
 C         4.799677609641      1.406784238468      0.161426408771
 C         3.600424219233      0.916414419781      0.492064565040
 C         2.305966219189      1.554449613708      0.341281069130
 C         1.168315662162      0.864127080138      0.752853946336
 C        -0.090705486485      1.432968491319      0.628695506060
 C        -0.222536491187      2.697716168235      0.091558944557
 O        -1.398464792731      3.349929310394     -0.076991360308
 C         0.910541479272      3.408575473926     -0.328498054780
 O         0.771465675623      4.640133386809     -0.850491446850
 C         2.155664547070      2.836811596351     -0.201707964936
 H         7.839762711797      0.625692034308      0.203572499970
 H         4.946428818145      2.387268896533     -0.279346286275
 H         3.598453366823     -0.082631075208      0.926739661410
 H         1.269325124601     -0.130509953747      1.175536064414
 H        -0.974489883597      0.888510000270      0.951984389585
 H        -2.128361726665      2.809130610218      0.229646106871
 H        -0.166856855161      4.854327929340     -0.851802506868
 H         3.012033005677      3.412331782930     -0.535821706837
