# Supplementary material for: A Statistically Supported Antioxidant Activity DFT Benchmark—The Effects of Hartree–Fock Exchange and Basis Set Selection on Accuracy and Resources Uptake
Source: Molecules. 2021 Aug 20;26(16):5058. doi: 10.3390/molecules26165058 (PMC8398206; doi:10.3390/molecules26165058)
Supplement: Supplementary file 1 [file molecules-26-05058-s001.zip › SupplementaryMaterials_Spiegel2021/XYZ-Coordinates/11_HISSbPBE/14_6-311Gdp/vacCFI_11_14.xyz]

 O         7.098398563994      1.233460788846      0.011762629188
 C         5.986245117259      0.595326482712      0.398133647618
 O         6.016285353525     -0.506028207677      0.874141173967
 C         4.790456324969      1.403188891154      0.163864396922
 C         3.596060982574      0.914921991917      0.493110228569
 C         2.304600962258      1.553545183312      0.341802864253
 C         1.170275671210      0.865380542059      0.752096185800
 C        -0.084634500411      1.432728397341      0.628206358570
 C        -0.214811838603      2.693442962092      0.092700034076
 O        -1.391082697327      3.344107718178     -0.075119272841
 C         0.914780123800      3.402108795923     -0.326045171632
 O         0.778853323389      4.632859375772     -0.847958110271
 C         2.155731578946      2.831906977801     -0.199547970204
 H         7.832772864810      0.644819654261      0.195862200873
 H         4.936493003235      2.376913028028     -0.273876726374
 H         3.590082701353     -0.077482712985      0.925265308511
 H         1.270540607260     -0.122775066709      1.172002377042
 H        -0.962790693363      0.891888438337      0.949357906073
 H        -2.121879757682      2.811959049819      0.227829068137
 H        -0.151466312915      4.858404657127     -0.854979420652
 H         3.006938621105      3.403253049966     -0.531327713901
