# Supplementary material for: A Statistically Supported Antioxidant Activity DFT Benchmark—The Effects of Hartree–Fock Exchange and Basis Set Selection on Accuracy and Resources Uptake
Source: Molecules. 2021 Aug 20;26(16):5058. doi: 10.3390/molecules26165058 (PMC8398206; doi:10.3390/molecules26165058)
Supplement: Supplementary file 1 [file molecules-26-05058-s001.zip › SupplementaryMaterials_Spiegel2021/XYZ-Coordinates/11_HISSbPBE/11_def2-SVP/vacCFI_11_11.xyz]

 O         7.111242550556      1.229143660345      0.012343803282
 C         6.001357290111      0.595089321973      0.396317324263
 O         6.027924365151     -0.507618495442      0.872680554656
 C         4.799265632716      1.401856909831      0.163487909429
 C         3.599565416291      0.911205658548      0.493958176477
 C         2.304719413710      1.550489035901      0.342948776193
 C         1.164487588697      0.862016031504      0.753518600865
 C        -0.093637325558      1.433846688649      0.628213927054
 C        -0.224420319005      2.699791967327      0.091150189308
 O        -1.395098075502      3.349493934163     -0.076531306609
 C         0.911948343808      3.410259359280     -0.328594169384
 O         0.770527717451      4.636181272257     -0.847232672737
 C         2.156309494492      2.833865211940     -0.199961331485
 H         7.849273275917      0.638801933693      0.196563736666
 H         4.942199453577      2.384028807415     -0.277100665524
 H         3.596320246957     -0.088577603591      0.928530962753
 H         1.262590333889     -0.133701912334      1.176407286870
 H        -0.979762119055      0.891228985896      0.950575874578
 H        -2.133126049858      2.820276910671      0.225523554404
 H        -0.164549014695      4.858250241266     -0.852219797885
 H         3.014711778679      3.408002073285     -0.533300750269
