# Supplementary material for: A Statistically Supported Antioxidant Activity DFT Benchmark—The Effects of Hartree–Fock Exchange and Basis Set Selection on Accuracy and Resources Uptake
Source: Molecules. 2021 Aug 20;26(16):5058. doi: 10.3390/molecules26165058 (PMC8398206; doi:10.3390/molecules26165058)
Supplement: Supplementary file 1 [file molecules-26-05058-s001.zip › SupplementaryMaterials_Spiegel2021/XYZ-Coordinates/11_HISSbPBE/5_aug-cc-pVDZ/vacCFI_11_5.xyz]

 O         7.109757385567      1.238746400111      0.007860167486
 C         5.995228081649      0.595753920126      0.396285092009
 O         6.032712807119     -0.511778834175      0.873683341453
 C         4.795302473191      1.399857047099      0.164510420260
 C         3.596051677802      0.908226431501      0.495486837501
 C         2.302953529150      1.549992114334      0.343349846894
 C         1.163186476028      0.861544555055      0.753993505737
 C        -0.094425787143      1.431485540021      0.629580143426
 C        -0.221854511069      2.697176724464      0.092289499366
 O        -1.402022094713      3.346678161483     -0.074265470929
 C         0.911298412858      3.404637806268     -0.325965332933
 O         0.783449757800      4.639867841951     -0.849983616861
 C         2.156299169998      2.831794922131     -0.199056539714
 H         7.847776362987      0.650419198070      0.191139902807
 H         4.939122117564      2.379237695435     -0.274977148556
 H         3.588346939153     -0.089053080339      0.929421469782
 H         1.261701039687     -0.132016896717      1.175912873417
 H        -0.978022602916      0.889215686624      0.951644990301
 H        -2.132609405940      2.810659360600      0.230101514304
 H        -0.146042586683      4.877570253652     -0.862215268184
 H         3.013640757910      3.403915152306     -0.531516227566
