# Supplementary material for: A Statistically Supported Antioxidant Activity DFT Benchmark—The Effects of Hartree–Fock Exchange and Basis Set Selection on Accuracy and Resources Uptake
Source: Molecules. 2021 Aug 20;26(16):5058. doi: 10.3390/molecules26165058 (PMC8398206; doi:10.3390/molecules26165058)
Supplement: Supplementary file 1 [file molecules-26-05058-s001.zip › SupplementaryMaterials_Spiegel2021/XYZ-Coordinates/11_HISSbPBE/4_6-311G++dp/vacCFI_11_4.xyz]

 O         7.098300921395      1.237186050118      0.009745263919
 C         5.987173134227      0.595246649134      0.397426040315
 O         6.022775761426     -0.507191772405      0.872887835886
 C         4.789746505112      1.399683173043      0.165187296262
 C         3.594652999299      0.910950321284      0.494529367047
 C         2.303909931701      1.551902422778      0.342452408624
 C         1.168054413035      0.864189396160      0.752439042448
 C        -0.086366455257      1.431910953562      0.628620130229
 C        -0.215132401331      2.693428801149      0.093170231348
 O        -1.391984372601      3.343273471700     -0.073921448143
 C         0.914356055465      3.400289401369     -0.324511515278
 O         0.783367104090      4.631990519453     -0.846789933322
 C         2.155964305150      2.829967827303     -0.198308321726
 H         7.840000487697      0.655939570361      0.189642207634
 H         4.934275346455      2.373880070811     -0.272197711927
 H         3.584941366084     -0.081554009752      0.926667356281
 H         1.266737174733     -0.124404298516      1.172264396683
 H        -0.964752208335      0.891177546888      0.949543321350
 H        -2.127530852146      2.816017950614      0.227160049124
 H        -0.144376133251      4.869057380132     -0.858942993339
 H         3.007736916354      3.400988571713     -0.529783030552
