# Supplementary material for: A Statistically Supported Antioxidant Activity DFT Benchmark—The Effects of Hartree–Fock Exchange and Basis Set Selection on Accuracy and Resources Uptake
Source: Molecules. 2021 Aug 20;26(16):5058. doi: 10.3390/molecules26165058 (PMC8398206; doi:10.3390/molecules26165058)
Supplement: Supplementary file 1 [file molecules-26-05058-s001.zip › SupplementaryMaterials_Spiegel2021/XYZ-Coordinates/11_HISSbPBE/3_6-311G+dp/vacCFI_11_3.xyz]

 O         7.098557184306      1.237140275682      0.010858978741
 C         5.987120966389      0.595132279582      0.397464595457
 O         6.022282204299     -0.507713029358      0.871945152099
 C         4.789912870031      1.399995958500      0.165443540237
 C         3.594676363178      0.911019446790      0.493904390032
 C         2.303918308243      1.551997610538      0.342025758195
 C         1.168090211965      0.863707390235      0.751027245957
 C        -0.086378917733      1.431323639939      0.627394720815
 C        -0.215151289367      2.693316670967      0.093112984050
 O        -1.391968768260      3.343187776769     -0.073732171928
 C         0.914314888270      3.400755389388     -0.323563006539
 O         0.783190236734      4.632907209629     -0.844682317076
 C         2.156009227248      2.830535695793     -0.197557346778
 H         7.839994747451      0.655525260714      0.190586709329
 H         4.934786690237      2.374571044676     -0.271010374620
 H         3.584870011500     -0.081888120637      0.925125909264
 H         1.266911510869     -0.125241173172      1.169915927145
 H        -0.964810847679      0.890213973682      0.947521105553
 H        -2.127616192153      2.815641811937      0.226589527341
 H        -0.144614221263      4.869716386400     -0.856823628935
 H         3.007754815734      3.402084501947     -0.528267698337
