# Supplementary material for: A Statistically Supported Antioxidant Activity DFT Benchmark—The Effects of Hartree–Fock Exchange and Basis Set Selection on Accuracy and Resources Uptake
Source: Molecules. 2021 Aug 20;26(16):5058. doi: 10.3390/molecules26165058 (PMC8398206; doi:10.3390/molecules26165058)
Supplement: Supplementary file 1 [file molecules-26-05058-s001.zip › SupplementaryMaterials_Spiegel2021/XYZ-Coordinates/11_HISSbPBE/12_def2-TZVP/vacCFI_11_12.xyz]

 O         7.092547646875      1.237215638205      0.010890736782
 C         5.982333119103      0.596389729402      0.397647433015
 O         6.018172032091     -0.504501623663      0.872126193349
 C         4.785177047591      1.399903097187      0.165803205083
 C         3.592096566989      0.913993767083      0.493398147697
 C         2.303917739052      1.553907234001      0.341481759705
 C         1.170392476112      0.868326334585      0.749947824318
 C        -0.081258920398      1.435010956823      0.626254959943
 C        -0.211385500353      2.694059592516      0.092323933662
 O        -1.389855181455      3.337485548916     -0.071841894070
 C         0.916959916894      3.399690351809     -0.324340984754
 O         0.786494805263      4.630425198427     -0.845945773801
 C         2.155653171220      2.829750139103     -0.197967890167
 H         7.832248445180      0.652362454903      0.192514128608
 H         4.928990155791      2.373345201769     -0.270901277505
 H         3.581376700408     -0.077502577101      0.924931305021
 H         1.269916470157     -0.119342277100      1.169042993789
 H        -0.959060819023      0.894800894064      0.946607261335
 H        -2.118975706941      2.801767388076      0.232026076946
 H        -0.141595088832      4.867666750375     -0.858230020010
 H         3.007704924275      3.399176200620     -0.528488118947
