# Supplementary material for: A Statistically Supported Antioxidant Activity DFT Benchmark—The Effects of Hartree–Fock Exchange and Basis Set Selection on Accuracy and Resources Uptake
Source: Molecules. 2021 Aug 20;26(16):5058. doi: 10.3390/molecules26165058 (PMC8398206; doi:10.3390/molecules26165058)
Supplement: Supplementary file 1 [file molecules-26-05058-s001.zip › SupplementaryMaterials_Spiegel2021/XYZ-Coordinates/11_HISSbPBE/10_cc-pVTZ/vacCFI_11_10.xyz]

 O         7.092147400409      1.237448569702      0.010009520232
 C         5.981487042823      0.596463628256      0.397669246332
 O         6.016624288537     -0.504483544493      0.873063108245
 C         4.784699552426      1.400272353528      0.165383243048
 C         3.592086445193      0.914609630677      0.493522207532
 C         2.303977750912      1.554144583564      0.341636120126
 C         1.171065049655      0.868854994378      0.750743253755
 C        -0.080511545079      1.435531308354      0.626963957142
 C        -0.210713457874      2.693887492448      0.092429376743
 O        -1.389594190324      3.338245370511     -0.072262034040
 C         0.917490247677      3.399463665908     -0.325039051032
 O         0.785619839024      4.630525815396     -0.847538555063
 C         2.155873473588      2.829617364985     -0.198587865680
 H         7.828769633709      0.651479001245      0.192658370510
 H         4.927868033757      2.372726103308     -0.271603805110
 H         3.582467974588     -0.075907782363      0.925273923984
 H         1.270950750800     -0.117794132257      1.170075975838
 H        -0.957757609986      0.896186089833      0.947533672051
 H        -2.115822690711      2.801448377580      0.232397874151
 H        -0.142322719837      4.863205522835     -0.857776655762
 H         3.007444730690      3.398005586502     -0.529271883237
