# Supplementary material for: A Statistically Supported Antioxidant Activity DFT Benchmark—The Effects of Hartree–Fock Exchange and Basis Set Selection on Accuracy and Resources Uptake
Source: Molecules. 2021 Aug 20;26(16):5058. doi: 10.3390/molecules26165058 (PMC8398206; doi:10.3390/molecules26165058)
Supplement: Supplementary file 1 [file molecules-26-05058-s001.zip › SupplementaryMaterials_Spiegel2021/XYZ-Coordinates/5_wB97X/2_6-31G++dp/vacCFI_5_2.xyz]

 O         7.133755823975      1.240974756769      0.004847710203
 C         6.016187316516      0.590374750199      0.396821238938
 O         6.057350923416     -0.523714745957      0.876734342328
 C         4.802948445841      1.396701892364      0.165292490659
 C         3.605817860088      0.898197266537      0.498983724810
 C         2.297950762517      1.547039711526      0.345123388668
 C         1.156072900990      0.856140509440      0.756977131212
 C        -0.108258180248      1.429358002747      0.631706246303
 C        -0.233915354213      2.699123547113      0.092441493179
 O        -1.421425570332      3.359358788369     -0.078145515622
 C         0.903275738930      3.407247845082     -0.326435692103
 O         0.780296290712      4.652272571381     -0.855215328573
 C         2.154259483826      2.832870739062     -0.199354948732
 H         7.878299153430      0.650504327628      0.188477906887
 H         4.943521241179      2.378929162648     -0.275126676714
 H         3.597148502179     -0.101552683481      0.934106099429
 H         1.253007010284     -0.140083915408      1.180231727506
 H        -0.993710899869      0.885666927644      0.954522638035
 H        -2.158592765136      2.822445943316      0.227215541748
 H        -0.154511670360      4.893818952329     -0.868660691446
 H         3.012372986278      3.408255650691     -0.533262826715
