# Supplementary material for: A Statistically Supported Antioxidant Activity DFT Benchmark—The Effects of Hartree–Fock Exchange and Basis Set Selection on Accuracy and Resources Uptake
Source: Molecules. 2021 Aug 20;26(16):5058. doi: 10.3390/molecules26165058 (PMC8398206; doi:10.3390/molecules26165058)
Supplement: Supplementary file 1 [file molecules-26-05058-s001.zip › SupplementaryMaterials_Spiegel2021/XYZ-Coordinates/5_wB97X/6_aug-cc-pVTZ/vacCFI_5_6.xyz]

 O         7.118132226126      1.245777552100      0.005075193862
 C         6.005128804673      0.590178955101      0.397730647885
 O         6.049710146630     -0.516663021553      0.872992492767
 C         4.792342633637      1.394407612626      0.167554785299
 C         3.600594065907      0.900688467594      0.497758018980
 C         2.297116848177      1.548425005988      0.344237969600
 C         1.159472526716      0.861688921870      0.752884172128
 C        -0.098793730392      1.433821661175      0.627721162506
 C        -0.224749409840      2.698454350711      0.091931111313
 O        -1.412593539635      3.351962708636     -0.075376080110
 C         0.909621517666      3.403868204775     -0.324494058262
 O         0.787835413707      4.647013505368     -0.851383905158
 C         2.154208918782      2.829548305016     -0.197046049869
 H         7.861499817006      0.658684904386      0.186953507354
 H         4.931628083442      2.373530126258     -0.270307090181
 H         3.589406877089     -0.095666628977      0.930599918422
 H         1.256291028882     -0.130989016330      1.173653115366
 H        -0.982442820081      0.893536550256      0.948110369197
 H        -2.139815295857      2.808282807305      0.231226399319
 H        -0.143858246397      4.886277388708     -0.864157167533
 H         3.011114133762      3.401101638987     -0.528384512887
