# Supplementary material for: A Statistically Supported Antioxidant Activity DFT Benchmark—The Effects of Hartree–Fock Exchange and Basis Set Selection on Accuracy and Resources Uptake
Source: Molecules. 2021 Aug 20;26(16):5058. doi: 10.3390/molecules26165058 (PMC8398206; doi:10.3390/molecules26165058)
Supplement: Supplementary file 1 [file molecules-26-05058-s001.zip › SupplementaryMaterials_Spiegel2021/XYZ-Coordinates/5_wB97X/8_def2-TZVPD/vacCFI_5_8.xyz]

 O         7.118769517589      1.244108082990      0.003708138011
 C         6.006245737363      0.589291692335      0.396419585592
 O         6.050397223854     -0.516979239250      0.871407913444
 C         4.793047894742      1.393860398833      0.166687450999
 C         3.600955719652      0.900600813493      0.497198826247
 C         2.297033300596      1.548620475715      0.344185271541
 C         1.159110132278      0.861982266610      0.753170991711
 C        -0.099147268943      1.434437715594      0.628422611033
 C        -0.225611544336      2.699430964334      0.092733243492
 O        -1.413247181317      3.351875378126     -0.073590806533
 C         0.909033107901      3.404824558027     -0.324057051675
 O         0.787929642740      4.647463965248     -0.850586250612
 C         2.153744258375      2.829995437313     -0.196953152169
 H         7.863924285882      0.656542109464      0.185276646276
 H         4.932515099357      2.373888926683     -0.271594018268
 H         3.589758687001     -0.096663880898      0.930380800117
 H         1.256194890554     -0.131710442739      1.174193287567
 H        -0.983516094909      0.893504434372      0.949437019569
 H        -2.142012939391      2.807988736672      0.233458207659
 H        -0.144759693766      4.888863733972     -0.863796458784
 H         3.011485225381      3.402003875773     -0.528822249067
