# Supplementary material for: A Statistically Supported Antioxidant Activity DFT Benchmark—The Effects of Hartree–Fock Exchange and Basis Set Selection on Accuracy and Resources Uptake
Source: Molecules. 2021 Aug 20;26(16):5058. doi: 10.3390/molecules26165058 (PMC8398206; doi:10.3390/molecules26165058)
Supplement: Supplementary file 1 [file molecules-26-05058-s001.zip › SupplementaryMaterials_Spiegel2021/XYZ-Coordinates/5_wB97X/7_def2-SVPD/vacCFI_5_7.xyz]

 O         7.133861545061      1.241494764625      0.003348302016
 C         6.022495384722      0.589117301360      0.394904095161
 O         6.066040085139     -0.520114044063      0.871246137590
 C         4.803513279189      1.393002723713      0.166033266919
 C         3.605540743597      0.893525202259      0.499821529948
 C         2.295762940963      1.541760407058      0.347285905528
 C         1.149993735591      0.853465070131      0.757753930190
 C        -0.112936193294      1.431283324705      0.631136456272
 C        -0.237616979046      2.703406887882      0.092184624771
 O        -1.420225312679      3.360388159072     -0.076600357742
 C         0.904725012149      3.410045544174     -0.325894108678
 O         0.781450207698      4.650598197713     -0.851304048183
 C         2.154408952071      2.829876492344     -0.196961080444
 H         7.885685153859      0.661615440453      0.180934199129
 H         4.940199687141      2.381249282840     -0.275544720865
 H         3.600420852140     -0.111473878999      0.935765921729
 H         1.246086951067     -0.147739088545      1.182126766931
 H        -1.004471811425      0.887456503987      0.954102859582
 H        -2.161781274176      2.831084013827      0.225380713527
 H        -0.149807875909      4.898533527428     -0.867488415164
 H         3.018504917615      3.405354174547     -0.530951963191
