# Supplementary material for: A Statistically Supported Antioxidant Activity DFT Benchmark—The Effects of Hartree–Fock Exchange and Basis Set Selection on Accuracy and Resources Uptake
Source: Molecules. 2021 Aug 20;26(16):5058. doi: 10.3390/molecules26165058 (PMC8398206; doi:10.3390/molecules26165058)
Supplement: Supplementary file 1 [file molecules-26-05058-s001.zip › SupplementaryMaterials_Spiegel2021/XYZ-Coordinates/5_wB97X/13_6-31Gdp/vacCFI_5_13.xyz]

 O         7.132889211178      1.234493922931      0.007149365561
 C         6.012942692819      0.590294060314      0.396839488744
 O         6.043335052257     -0.522107856979      0.877242762613
 C         4.803493753170      1.402616312422      0.162387003866
 C         3.607740377301      0.905264551210      0.495697624026
 C         2.299635351157      1.551218699060      0.343207823212
 C         1.160340740843      0.859872224732      0.755309004362
 C        -0.104254852518      1.431262016395      0.630959208539
 C        -0.232092039299      2.699705845568      0.092275271647
 O        -1.416946700049      3.360348300361     -0.078677051505
 C         0.904671236208      3.410688959361     -0.328112058789
 O         0.772437611645      4.652802835229     -0.854924079576
 C         2.154850376366      2.837024264703     -0.201360042492
 H         7.863621328728      0.630011816987      0.198204489968
 H         4.945070748722      2.384517883765     -0.278162352734
 H         3.604051809389     -0.094416063900      0.930461728253
 H         1.260029538704     -0.135962971596      1.178287226695
 H        -0.989216810053      0.887103709081      0.954170364321
 H        -2.145856961363      2.814945643109      0.229777971791
 H        -0.167591863987      4.871997692321     -0.858039092632
 H         3.012699398782      3.412248154929     -0.535414655869
