# Supplementary material for: A Statistically Supported Antioxidant Activity DFT Benchmark—The Effects of Hartree–Fock Exchange and Basis Set Selection on Accuracy and Resources Uptake
Source: Molecules. 2021 Aug 20;26(16):5058. doi: 10.3390/molecules26165058 (PMC8398206; doi:10.3390/molecules26165058)
Supplement: Supplementary file 1 [file molecules-26-05058-s001.zip › SupplementaryMaterials_Spiegel2021/XYZ-Coordinates/5_wB97X/1_6-31G+dp/vacCFI_5_1.xyz]

 O         7.134031729418      1.239528752473      0.004625154071
 C         6.016013017169      0.589645532833      0.396340067601
 O         6.056448300871     -0.524523377727      0.876094501578
 C         4.803339264539      1.396845882173      0.164736934846
 C         3.606019253947      0.898741747823      0.498330535090
 C         2.298111957798      1.547583055172      0.344813220046
 C         1.156426125555      0.856366665362      0.756737696652
 C        -0.108005199524      1.429360676615      0.631882299197
 C        -0.234027891134      2.699232432440      0.092967621201
 O        -1.421683374790      3.359298811350     -0.077208043456
 C         0.902922681921      3.407673767017     -0.325968061953
 O         0.779589344032      4.652768360232     -0.854387721239
 C         2.154083899927      2.833537651266     -0.199315785006
 H         7.878312597763      0.648673117029      0.188204870455
 H         4.944684638634      2.379071939788     -0.275552118957
 H         3.597392451009     -0.101132654310      0.933269436579
 H         1.253613068605     -0.139960818730      1.179729630681
 H        -0.993270109781      0.885379189544      0.954765977779
 H        -2.158722013452      2.822233309217      0.228152021894
 H        -0.155270756551      4.894161585394     -0.867579935413
 H         3.011841014044      3.409444375041     -0.533358301646
