# Supplementary material for: A Statistically Supported Antioxidant Activity DFT Benchmark—The Effects of Hartree–Fock Exchange and Basis Set Selection on Accuracy and Resources Uptake
Source: Molecules. 2021 Aug 20;26(16):5058. doi: 10.3390/molecules26165058 (PMC8398206; doi:10.3390/molecules26165058)
Supplement: Supplementary file 1 [file molecules-26-05058-s001.zip › SupplementaryMaterials_Spiegel2021/XYZ-Coordinates/5_wB97X/9_cc-pVDZ/vacCFI_5_9.xyz]

 O         7.135096919097      1.235524501783      0.006162922094
 C         6.017600117738      0.588595841689      0.396005175706
 O         6.047880241132     -0.522686450294      0.874722204390
 C         4.806502984905      1.402099510286      0.161993984673
 C         3.608929098943      0.903140015756      0.495543692369
 C         2.299176889550      1.548689401353      0.343994619532
 C         1.157713273276      0.857493849849      0.755376517690
 C        -0.108059875732      1.432619512507      0.630048113884
 C        -0.235606910895      2.703259021270      0.091782856715
 O        -1.418988039413      3.365856940740     -0.079528312397
 C         0.904387906200      3.414367251437     -0.328086937913
 O         0.772583399289      4.656776554132     -0.853698789541
 C         2.154771735969      2.837160476232     -0.200349283895
 H         7.868143411201      0.629418014436      0.197093335618
 H         4.947572372440      2.390295452233     -0.280152178199
 H         3.607800542206     -0.102630611292      0.931603560814
 H         1.256326716133     -0.144146482821      1.179878618294
 H        -0.998956726901      0.886645720543      0.953946261169
 H        -2.147500045310      2.816063129248      0.230123262530
 H        -0.171288259550      4.869962827456     -0.853668958593
 H         3.017764249721      3.415425523457     -0.535510664942
