# Supplementary material for: A Statistically Supported Antioxidant Activity DFT Benchmark—The Effects of Hartree–Fock Exchange and Basis Set Selection on Accuracy and Resources Uptake
Source: Molecules. 2021 Aug 20;26(16):5058. doi: 10.3390/molecules26165058 (PMC8398206; doi:10.3390/molecules26165058)
Supplement: Supplementary file 1 [file molecules-26-05058-s001.zip › SupplementaryMaterials_Spiegel2021/XYZ-Coordinates/5_wB97X/14_6-311Gdp/vacCFI_5_14.xyz]

 O         7.124698234258      1.239368537076      0.005695743874
 C         6.010135108980      0.588723511789      0.397628623529
 O         6.046196713019     -0.517918179185      0.874884393010
 C         4.798630794769      1.398575666075      0.164536541355
 C         3.605364986417      0.902365716146      0.497090078620
 C         2.297991204616      1.548545453575      0.344505597499
 C         1.159620482023      0.859494055756      0.755479462536
 C        -0.102643610998      1.432579731414      0.630233822870
 C        -0.229032433151      2.699082452916      0.092361563529
 O        -1.413669954273      3.359674004720     -0.078513171269
 C         0.907435769768      3.408056692259     -0.327083156239
 O         0.778420906681      4.649724958467     -0.853908854055
 C         2.154275281745      2.832830486823     -0.199395105898
 H         7.862619011292      0.646271919251      0.191038620427
 H         4.939921581077      2.379400103487     -0.275442193368
 H         3.600149232588     -0.096342198916      0.931501368620
 H         1.257880555698     -0.135218866069      1.178024190435
 H        -0.987542344460      0.890111455944      0.952672979138
 H        -2.142405014330      2.817720196735      0.228393957020
 H        -0.157778890115      4.873743142374     -0.859459175622
 H         3.011582383653      3.407141156075     -0.532965293584
