# Supplementary material for: A Statistically Supported Antioxidant Activity DFT Benchmark—The Effects of Hartree–Fock Exchange and Basis Set Selection on Accuracy and Resources Uptake
Source: Molecules. 2021 Aug 20;26(16):5058. doi: 10.3390/molecules26165058 (PMC8398206; doi:10.3390/molecules26165058)
Supplement: Supplementary file 1 [file molecules-26-05058-s001.zip › SupplementaryMaterials_Spiegel2021/XYZ-Coordinates/5_wB97X/11_def2-SVP/vacCFI_5_11.xyz]

 O         7.135073531241      1.236207427341      0.006001098502
 C         6.023733294843      0.590065777536      0.395122714828
 O         6.056333003241     -0.517515920140      0.872358485246
 C         4.805947098861      1.397631343729      0.164104387603
 C         3.608084091810      0.898004930044      0.498143706800
 C         2.297913916464      1.544551339558      0.346017273852
 C         1.153730379083      0.855585682973      0.756913472114
 C        -0.111071516027      1.433860266208      0.629955530716
 C        -0.237191594080      2.705320355677      0.090810613936
 O        -1.414593532491      3.365177682643     -0.080093034229
 C         0.906105330438      3.415658843614     -0.329268473622
 O         0.771214195435      4.651343518880     -0.852035980441
 C         2.155602366873      2.833683914977     -0.199207194970
 H         7.876913512700      0.642144356210      0.191025659858
 H         4.942770300105      2.387368825678     -0.278606803310
 H         3.606653326964     -0.108356464454      0.934803550916
 H         1.249487477707     -0.146924752196      1.182375080110
 H        -1.004699203472      0.890286094661      0.953249177385
 H        -2.151647127808      2.827750472397      0.225200490508
 H        -0.169410057081      4.871908904501     -0.855585237436
 H         3.020901206023      3.410177403819     -0.534004509932
