# Supplementary material for: A Statistically Supported Antioxidant Activity DFT Benchmark—The Effects of Hartree–Fock Exchange and Basis Set Selection on Accuracy and Resources Uptake
Source: Molecules. 2021 Aug 20;26(16):5058. doi: 10.3390/molecules26165058 (PMC8398206; doi:10.3390/molecules26165058)
Supplement: Supplementary file 1 [file molecules-26-05058-s001.zip › SupplementaryMaterials_Spiegel2021/XYZ-Coordinates/5_wB97X/5_aug-cc-pVDZ/vacCFI_5_5.xyz]

 O         7.134939941040      1.245455437856      0.001869773970
 C         6.018256346923      0.588673608584      0.395906382507
 O         6.063625750478     -0.524050167996      0.873770365900
 C         4.802736763587      1.394484818303      0.165666132430
 C         3.604729233951      0.895214644456      0.499392742660
 C         2.296307037896      1.545131695033      0.345820862344
 C         1.152699992968      0.855338756289      0.756803242506
 C        -0.111750813852      1.430881053623      0.631163295259
 C        -0.235598039403      2.702269491262      0.092210427141
 O        -1.425219294301      3.361326522273     -0.076957157213
 C         0.903884060328      3.409900575311     -0.326100503375
 O         0.784692952355      4.657037253037     -0.854997548554
 C         2.154718054004      2.832559339972     -0.198346986045
 H         7.877948919089      0.654507555902      0.185251531246
 H         4.942257163574      2.381000013736     -0.275597750171
 H         3.596577706688     -0.108457096602      0.935228051628
 H         1.249062320252     -0.144812229966      1.180880718895
 H        -1.002128327274      0.887054495944      0.954078064728
 H        -2.154177798353      2.816082581403      0.230764355479
 H        -0.149600314549      4.896310726279     -0.867216139762
 H         3.017888344600      3.408020925301     -0.532309861574
