# Supplementary material for: A Statistically Supported Antioxidant Activity DFT Benchmark—The Effects of Hartree–Fock Exchange and Basis Set Selection on Accuracy and Resources Uptake
Source: Molecules. 2021 Aug 20;26(16):5058. doi: 10.3390/molecules26165058 (PMC8398206; doi:10.3390/molecules26165058)
Supplement: Supplementary file 1 [file molecules-26-05058-s001.zip › SupplementaryMaterials_Spiegel2021/XYZ-Coordinates/5_wB97X/4_6-311G++dp/vacCFI_5_4.xyz]

 O         7.124865632674      1.244002973662      0.003595847247
 C         6.011286914407      0.588547665082      0.396499710804
 O         6.054477464365     -0.519650500125      0.872303997945
 C         4.797755873281      1.394436774363      0.166184452867
 C         3.603662261434      0.897500592870      0.498303650445
 C         2.297071002843      1.546502813413      0.345054133204
 C         1.156849282149      0.857454876161      0.755112753438
 C        -0.104637209022      1.431039097380      0.630116668340
 C        -0.229310414273      2.698883147816      0.093138139926
 O        -1.415505270960      3.358786189564     -0.076616191084
 C         0.906809438497      3.406007543429     -0.324348878787
 O         0.784204925054      4.649910449599     -0.851159282050
 C         2.154476517264      2.830695140880     -0.197251840311
 H         7.871198691653      0.659221038598      0.183859566616
 H         4.937674922063      2.375955084372     -0.272667343515
 H         3.593948087364     -0.101532096798      0.931998676569
 H         1.253277793237     -0.137883167055      1.176816808368
 H        -0.989992577390      0.888905486615      0.951594587786
 H        -2.149667576046      2.822023526898      0.227738323913
 H        -0.148827669734      4.888119619472     -0.863028379032
 H         3.012231911140      3.405003743803     -0.529965402689
