# Supplementary material for: A Statistically Supported Antioxidant Activity DFT Benchmark—The Effects of Hartree–Fock Exchange and Basis Set Selection on Accuracy and Resources Uptake
Source: Molecules. 2021 Aug 20;26(16):5058. doi: 10.3390/molecules26165058 (PMC8398206; doi:10.3390/molecules26165058)
Supplement: Supplementary file 1 [file molecules-26-05058-s001.zip › SupplementaryMaterials_Spiegel2021/XYZ-Coordinates/5_wB97X/3_6-311G+dp/vacCFI_5_3.xyz]

 O         7.124861638695      1.243899905060      0.003623238420
 C         6.011275113808      0.588745820411      0.396981936829
 O         6.054461988976     -0.519144754768      0.873450732173
 C         4.797749162993      1.394543070218      0.166242909719
 C         3.603709613269      0.897742826684      0.498776983440
 C         2.297046318894      1.546577643827      0.345266465419
 C         1.156886060219      0.857756908838      0.755857939993
 C        -0.104620950585      1.431244434721      0.630618441496
 C        -0.229310784816      2.698751237844      0.092858549447
 O        -1.415481269073      3.358569091236     -0.077221750752
 C         0.906743278033      3.405623116030     -0.325164415151
 O         0.784093997281      4.649180473644     -0.852733739433
 C         2.154417044251      2.830407831121     -0.197819311014
 H         7.871167429134      0.659196598611      0.184204805492
 H         4.937753783280      2.375784414582     -0.273221760427
 H         3.594124659822     -0.101032551990      0.933074872631
 H         1.253434193789     -0.137305459742      1.178160168910
 H        -0.989964525975      0.889333625356      0.952499507640
 H        -2.149657721853      2.822046279222      0.227510178527
 H        -0.148930521151      4.887392415484     -0.864680335809
 H         3.012091491009      3.404617073611     -0.531005417551
