# Supplementary material for: A Statistically Supported Antioxidant Activity DFT Benchmark—The Effects of Hartree–Fock Exchange and Basis Set Selection on Accuracy and Resources Uptake
Source: Molecules. 2021 Aug 20;26(16):5058. doi: 10.3390/molecules26165058 (PMC8398206; doi:10.3390/molecules26165058)
Supplement: Supplementary file 1 [file molecules-26-05058-s001.zip › SupplementaryMaterials_Spiegel2021/XYZ-Coordinates/5_wB97X/12_def2-TZVP/vacCFI_5_12.xyz]

 O         7.118298133091      1.243850232151      0.004157515521
 C         6.006370158494      0.589596101780      0.397119174186
 O         6.050022454341     -0.516289422956      0.872844528213
 C         4.793133388415      1.394234542135      0.166786385635
 C         3.601159359203      0.901276657097      0.497587049291
 C         2.297124858471      1.548781650518      0.344357596213
 C         1.159656592643      0.862435986724      0.753757029824
 C        -0.098919428779      1.434876224224      0.628654140718
 C        -0.225289162641      2.699267892060      0.092233902403
 O        -1.412276140854      3.352773556449     -0.075072231290
 C         0.909441011809      3.404904092204     -0.325270426862
 O         0.786347948550      4.646592583473     -0.852157763925
 C         2.153770448709      2.830097894030     -0.197743767720
 H         7.862552584298      0.655786623471      0.186455022635
 H         4.932633069390      2.373979855478     -0.272141616609
 H         3.590279724375     -0.095759142433      0.931413480959
 H         1.256766457327     -0.130974997099      1.175426719980
 H        -0.983039692462      0.893785259294      0.950173779004
 H        -2.140422449135      2.808905268902      0.232360740731
 H        -0.147188875267      4.883840025900     -0.863631691750
 H         3.011429560022      3.401969116599     -0.530029567156
