# Supplementary material for: A Statistically Supported Antioxidant Activity DFT Benchmark—The Effects of Hartree–Fock Exchange and Basis Set Selection on Accuracy and Resources Uptake
Source: Molecules. 2021 Aug 20;26(16):5058. doi: 10.3390/molecules26165058 (PMC8398206; doi:10.3390/molecules26165058)
Supplement: Supplementary file 1 [file molecules-26-05058-s001.zip › SupplementaryMaterials_Spiegel2021/XYZ-Coordinates/5_wB97X/10_cc-pVTZ/vacCFI_5_10.xyz]

 O         7.117905599441      1.244796066755      0.005463238284
 C         6.005428836949      0.589954602709      0.397803294682
 O         6.047865354550     -0.516467897297      0.873158640639
 C         4.792846762035      1.395244035082      0.167126308756
 C         3.601143851336      0.901734946254      0.497274456355
 C         2.297219686046      1.548865558268      0.344050824040
 C         1.160198369800      0.862095677191      0.752630669973
 C        -0.098501345927      1.434515638408      0.627373470267
 C        -0.224685498482      2.698915613751      0.091717012933
 O        -1.411646891751      3.353693676714     -0.076233482964
 C         0.910199563287      3.405264900747     -0.325140743871
 O         0.785581574848      4.647677417471     -0.851422498031
 C         2.154342456518      2.830609930468     -0.197493614846
 H         7.858586787666      0.654886627114      0.188844277186
 H         4.931797913155      2.374375959326     -0.270759207425
 H         3.591425776419     -0.094672428936      0.930038150917
 H         1.257574449201     -0.130585231453      1.173339402407
 H        -0.981995458010      0.893895498446      0.947876971245
 H        -2.136782472233      2.807889732155      0.231064608243
 H        -0.148064908879      4.879304333608     -0.860705223023
 H         3.011409594031      3.401935343219     -0.528726555767
