# Supplementary material for: A Statistically Supported Antioxidant Activity DFT Benchmark—The Effects of Hartree–Fock Exchange and Basis Set Selection on Accuracy and Resources Uptake
Source: Molecules. 2021 Aug 20;26(16):5058. doi: 10.3390/molecules26165058 (PMC8398206; doi:10.3390/molecules26165058)
Supplement: Supplementary file 1 [file molecules-26-05058-s001.zip › SupplementaryMaterials_Spiegel2021/XYZ-Coordinates/9_CAM-B3LYP/2_6-31G++dp/vacCFI_9_2.xyz]

 O         7.132767928503      1.239031925162      0.007319639656
 C         6.012912216545      0.589459001631      0.399452235177
 O         6.055968903198     -0.524217895854      0.880049215880
 C         4.804881486987      1.394506789198      0.166975984249
 C         3.603723091420      0.902618762263      0.498406176398
 C         2.301211423190      1.549566094445      0.343981174192
 C         1.159057577948      0.858222960072      0.756469600789
 C        -0.104427425736      1.428743252495      0.631502126031
 C        -0.232182049650      2.697070260674      0.091858914781
 O        -1.420051934274      3.356090468807     -0.079018179835
 C         0.902635406172      3.405733172737     -0.327452145477
 O         0.775783949950      4.649963968007     -0.856694161620
 C         2.153479783965      2.834384940259     -0.200888796226
 H         7.880486994866      0.648894492366      0.191195296209
 H         4.949775982497      2.373927236757     -0.273531820877
 H         3.591358239872     -0.094728529468      0.933774867610
 H         1.257292547970     -0.135945407039      1.179650479434
 H        -0.987856416001      0.884816358126      0.954552248423
 H        -2.163107596696      2.822870889577      0.225665778975
 H        -0.160746827418      4.893036104651     -0.871043561313
 H         3.008886716692      3.409885155134     -0.534945072457
