# Supplementary material for: A Statistically Supported Antioxidant Activity DFT Benchmark—The Effects of Hartree–Fock Exchange and Basis Set Selection on Accuracy and Resources Uptake
Source: Molecules. 2021 Aug 20;26(16):5058. doi: 10.3390/molecules26165058 (PMC8398206; doi:10.3390/molecules26165058)
Supplement: Supplementary file 1 [file molecules-26-05058-s001.zip › SupplementaryMaterials_Spiegel2021/XYZ-Coordinates/9_CAM-B3LYP/6_aug-cc-pVTZ/vacCFI_9_6.xyz]

 O         7.114123228544      1.243182313675      0.005795343741
 C         5.999009330303      0.589405879558      0.398530259162
 O         6.044820072030     -0.516322178768      0.873836057394
 C         4.792446530958      1.392270107323      0.168160157849
 C         3.597869871647      0.905312865318      0.496284510498
 C         2.300521160556      1.551062019824      0.342967379315
 C         1.163238965937      0.864395108068      0.752147372936
 C        -0.093186559552      1.433738776093      0.627983132364
 C        -0.221081679994      2.696363216726      0.092624607095
 O        -1.408749951369      3.348639548182     -0.074249111510
 C         0.910146096469      3.401681821186     -0.324057007616
 O         0.784679850236      4.643737746035     -0.850728140379
 C         2.153780908865      2.830517363984     -0.197851519635
 H         7.860649477636      0.656733900795      0.187252332166
 H         4.935924625364      2.368625174305     -0.269522284077
 H         3.583434571112     -0.088744334622      0.929028348814
 H         1.261121209711     -0.126313126552      1.172454061399
 H        -0.974398264934      0.892968148319      0.948813696570
 H        -2.141810854816      2.808989799169      0.231605762507
 H        -0.148262255927      4.885170446700     -0.864245080870
 H         3.007573667328      3.402515405137     -0.529549876676
