# Supplementary material for: A Statistically Supported Antioxidant Activity DFT Benchmark—The Effects of Hartree–Fock Exchange and Basis Set Selection on Accuracy and Resources Uptake
Source: Molecules. 2021 Aug 20;26(16):5058. doi: 10.3390/molecules26165058 (PMC8398206; doi:10.3390/molecules26165058)
Supplement: Supplementary file 1 [file molecules-26-05058-s001.zip › SupplementaryMaterials_Spiegel2021/XYZ-Coordinates/9_CAM-B3LYP/8_def2-TZVPD/vacCFI_9_8.xyz]

 O         7.114602181744      1.242369771655      0.005573385000
 C         6.000114896617      0.589120603323      0.398581906303
 O         6.045686607462     -0.515769048289      0.874142442838
 C         4.793159587662      1.392013050957      0.168021862720
 C         3.598166906521      0.905248940746      0.496587033923
 C         2.300455535692      1.551121291924      0.343139120827
 C         1.162760596294      0.864636070602      0.752855432387
 C        -0.093739674803      1.434163101838      0.628538547587
 C        -0.222026017711      2.696946228541      0.092492926888
 O        -1.409416458417      3.348099451719     -0.074057397051
 C         0.909524617123      3.402042665472     -0.324706914865
 O         0.785303482446      4.643363868553     -0.851826432885
 C         2.153417447167      2.830574108283     -0.198311415708
 H         7.863112784262      0.655672614278      0.187126393277
 H         4.936708060408      2.369097623189     -0.270541979620
 H         3.583624079016     -0.089535723912      0.930199842559
 H         1.260844649154     -0.126852150319      1.173996729447
 H        -0.975754701513      0.892971340606      0.950080472493
 H        -2.144071151141      2.808244777879      0.232462987158
 H        -0.148560141694      4.887339826244     -0.866320100290
 H         3.007936712949      3.403061583323     -0.530754850785
