# Supplementary material for: A Statistically Supported Antioxidant Activity DFT Benchmark—The Effects of Hartree–Fock Exchange and Basis Set Selection on Accuracy and Resources Uptake
Source: Molecules. 2021 Aug 20;26(16):5058. doi: 10.3390/molecules26165058 (PMC8398206; doi:10.3390/molecules26165058)
Supplement: Supplementary file 1 [file molecules-26-05058-s001.zip › SupplementaryMaterials_Spiegel2021/XYZ-Coordinates/9_CAM-B3LYP/7_def2-SVPD/vacCFI_9_7.xyz]

 O         7.131634189313      1.239702397406      0.005546285940
 C         6.018234236001      0.588221076684      0.396743671498
 O         6.063824795926     -0.520656974462      0.872903654349
 C         4.804797484541      1.390626049113      0.167567665016
 C         3.603158182565      0.898033471795      0.498526868166
 C         2.298969377742      1.544149005087      0.345961039181
 C         1.152912766194      0.855604952025      0.756429149363
 C        -0.108542342455      1.430716785550      0.630461833727
 C        -0.235051385687      2.701487131281      0.092028026924
 O        -1.417585153943      3.357525210089     -0.076730880761
 C         0.904682332922      3.408516905030     -0.325834940772
 O         0.777628029265      4.648428965881     -0.850840942328
 C         2.153713474272      2.831204194902     -0.197698560836
 H         7.886360058934      0.660121788613      0.182980937086
 H         4.946049432680      2.376251242131     -0.273436791328
 H         3.594004864284     -0.104793575425      0.934076039728
 H         1.249914169382     -0.143683582263      1.180076400293
 H        -0.997694857216      0.886331115036      0.953334207105
 H        -2.164854187444      2.831998669761      0.224097578087
 H        -0.155345706061      4.897285960101     -0.867507164992
 H         3.015040239628      3.406859215414     -0.531404066796
