# Supplementary material for: A Statistically Supported Antioxidant Activity DFT Benchmark—The Effects of Hartree–Fock Exchange and Basis Set Selection on Accuracy and Resources Uptake
Source: Molecules. 2021 Aug 20;26(16):5058. doi: 10.3390/molecules26165058 (PMC8398206; doi:10.3390/molecules26165058)
Supplement: Supplementary file 1 [file molecules-26-05058-s001.zip › SupplementaryMaterials_Spiegel2021/XYZ-Coordinates/9_CAM-B3LYP/13_6-31Gdp/vacCFI_9_13.xyz]

 O         7.130997863041      1.231964327702      0.009073781458
 C         6.008835066295      0.589216409540      0.398330480570
 O         6.040037005964     -0.522880397278      0.878709778739
 C         4.805060613889      1.400962034686      0.163301427158
 C         3.605655936757      0.910038796607      0.494121891705
 C         2.303026737595      1.554080298051      0.341672103514
 C         1.163626344720      0.862019624066      0.754060711528
 C        -0.099833979009      1.430599227723      0.630581122676
 C        -0.229631032565      2.697799074894      0.092422731526
 O        -1.414400174304      3.357751043708     -0.078481110558
 C         0.904482865629      3.409697651793     -0.328072445085
 O         0.767980419636      4.651123449486     -0.854370545870
 C         2.154414104356      2.839079105336     -0.202381888574
 H         7.863490550251      0.625857377409      0.200845775002
 H         4.951307901581      2.380330520509     -0.276751549834
 H         3.598644063564     -0.087626753072      0.928499324047
 H         1.264853054386     -0.132024823983      1.176272484556
 H        -0.982998418242      0.886304040821      0.953650270887
 H        -2.148686135263      2.814917776798      0.229377561602
 H        -0.174494122302      4.870019328360     -0.857262549377
 H         3.009481333257      3.414701883457     -0.536319363461
