# Supplementary material for: A Statistically Supported Antioxidant Activity DFT Benchmark—The Effects of Hartree–Fock Exchange and Basis Set Selection on Accuracy and Resources Uptake
Source: Molecules. 2021 Aug 20;26(16):5058. doi: 10.3390/molecules26165058 (PMC8398206; doi:10.3390/molecules26165058)
Supplement: Supplementary file 1 [file molecules-26-05058-s001.zip › SupplementaryMaterials_Spiegel2021/XYZ-Coordinates/9_CAM-B3LYP/1_6-31G+dp/vacCFI_9_1.xyz]

 O         7.132946495632      1.237247193400      0.006416513768
 C         6.012647669637      0.588145515894      0.397863721920
 O         6.054941646258     -0.525979634721      0.877440283472
 C         4.805221457679      1.394345131838      0.165994896304
 C         3.603824056865      0.902768348927      0.496985797576
 C         2.301337588733      1.550005006909      0.343435018182
 C         1.159317799920      0.858192081146      0.755569046179
 C        -0.104200316139      1.428734367263      0.631505330485
 C        -0.232212113028      2.697564903974      0.093132988606
 O        -1.420153185780      3.356673062747     -0.076780947893
 C         0.902423155766      3.406720840466     -0.325809226810
 O         0.775302662102      4.651402219857     -0.853784588191
 C         2.153387752983      2.835361565789     -0.200162507811
 H         7.880434543457      0.646595937354      0.189710128028
 H         4.950964341681      2.374098326941     -0.273641869338
 H         3.591347851562     -0.095029364324      0.931417656208
 H         1.257721205319     -0.136396492004      1.177768802777
 H        -0.987476055872      0.884379527863      0.954294578220
 H        -2.163136263310      2.823188749142      0.227558689058
 H        -0.161273234766      4.894382985468     -0.867625794686
 H         3.008482942076      3.411529729512     -0.534008508129
