# Supplementary material for: A Statistically Supported Antioxidant Activity DFT Benchmark—The Effects of Hartree–Fock Exchange and Basis Set Selection on Accuracy and Resources Uptake
Source: Molecules. 2021 Aug 20;26(16):5058. doi: 10.3390/molecules26165058 (PMC8398206; doi:10.3390/molecules26165058)
Supplement: Supplementary file 1 [file molecules-26-05058-s001.zip › SupplementaryMaterials_Spiegel2021/XYZ-Coordinates/9_CAM-B3LYP/9_cc-pVDZ/vacCFI_9_9.xyz]

 O         7.133904151232      1.232793080223      0.008556714014
 C         6.014333020970      0.587662537674      0.398451310795
 O         6.045905139428     -0.522867085627      0.877955745115
 C         4.808413244538      1.400426845108      0.163249100564
 C         3.607150021779      0.908221091752      0.494683930188
 C         2.302617757408      1.551818848806      0.342645096331
 C         1.160832833157      0.860182774277      0.754929406165
 C        -0.104083006728      1.432211701635      0.630116454611
 C        -0.233634540192      2.701387504026      0.091252124772
 O        -1.416624133610      3.363449142787     -0.080702962256
 C         0.903895027666      3.413162067212     -0.329367473230
 O         0.767047903088      4.654223139780     -0.855300565076
 C         2.154352322878      2.839108656737     -0.202259616509
 H         7.868041976002      0.624664356572      0.200993940329
 H         4.954443153322      2.385956632279     -0.279314171236
 H         3.602744271289     -0.095524246450      0.931306655029
 H         1.261322514764     -0.139592061564      1.179564847216
 H        -0.993366214672      0.886072076264      0.954466160184
 H        -2.150451890767      2.816684113768      0.228708627419
 H        -0.179471028794      4.865772043085     -0.854615917980
 H         3.014477477849      3.418116784341     -0.538039400265
