# Supplementary material for: A Statistically Supported Antioxidant Activity DFT Benchmark—The Effects of Hartree–Fock Exchange and Basis Set Selection on Accuracy and Resources Uptake
Source: Molecules. 2021 Aug 20;26(16):5058. doi: 10.3390/molecules26165058 (PMC8398206; doi:10.3390/molecules26165058)
Supplement: Supplementary file 1 [file molecules-26-05058-s001.zip › SupplementaryMaterials_Spiegel2021/XYZ-Coordinates/9_CAM-B3LYP/14_6-311Gdp/vacCFI_9_14.xyz]

 O         7.120888015415      1.237637378426      0.007590170228
 C         6.004924671530      0.587881051578      0.399293993079
 O         6.042498509637     -0.517638028963      0.876194127273
 C         4.798965109498      1.396633339725      0.165781670136
 C         3.602898260152      0.907213459233      0.495624468133
 C         2.301248211903      1.551127107497      0.343132504103
 C         1.163045519331      0.861936068402      0.754153703883
 C        -0.097406516431      1.432156339659      0.629663948428
 C        -0.225648161210      2.696777708630      0.092474697049
 O        -1.409533840941      3.356937695517     -0.078607445848
 C         0.907882684497      3.406165298736     -0.326868896809
 O         0.774782076562      4.646618286740     -0.853075233517
 C         2.153697140042      2.833932206698     -0.200071238263
 H         7.860988825671      0.644086173324      0.193157020392
 H         4.945214760232      2.374411011392     -0.273584403456
 H         3.594569475165     -0.089100811625      0.929548024892
 H         1.262354041460     -0.130551049186      1.175876657502
 H        -0.979908699041      0.889546407185      0.951934039947
 H        -2.144035767855      2.818776230607      0.227240280941
 H        -0.163265827801      4.870751401359     -0.858678661125
 H         3.007691512510      3.408632726510     -0.533499423644
