# Supplementary material for: A Statistically Supported Antioxidant Activity DFT Benchmark—The Effects of Hartree–Fock Exchange and Basis Set Selection on Accuracy and Resources Uptake
Source: Molecules. 2021 Aug 20;26(16):5058. doi: 10.3390/molecules26165058 (PMC8398206; doi:10.3390/molecules26165058)
Supplement: Supplementary file 1 [file molecules-26-05058-s001.zip › SupplementaryMaterials_Spiegel2021/XYZ-Coordinates/9_CAM-B3LYP/11_def2-SVP/vacCFI_9_11.xyz]

 O         7.133452555739      1.233124696520      0.008329890842
 C         6.020004133720      0.588637259115      0.397069986149
 O         6.053575012324     -0.518480631214      0.874467801153
 C         4.807666204950      1.396027547050      0.165115649557
 C         3.606125814714      0.903469830309      0.496508152689
 C         2.301424835802      1.548092358667      0.344257259725
 C         1.157299699082      0.858434507112      0.755606184648
 C        -0.106524522460      1.433448804760      0.629577554805
 C        -0.234923665678      2.703505418930      0.090713391247
 O        -1.412192070517      3.362649460970     -0.080309063991
 C         0.905687429320      3.414805935431     -0.329688174938
 O         0.765573020882      4.649432335301     -0.852023485716
 C         2.155081359354      2.836071869259     -0.200633017940
 H         7.876094661025      0.636778715196      0.194600625886
 H         4.950166008730      2.382948525671     -0.277319586769
 H         3.600938198461     -0.100804930589      0.933045487896
 H         1.254887744668     -0.142228045208      1.180520577783
 H        -0.998087902395      0.889388117731      0.953006392008
 H        -2.153919194155      2.827548328174      0.224571984410
 H        -0.177773560478      4.867817843417     -0.854562864999
 H         3.017294236244      3.413262050431     -0.535574751275
