# Supplementary material for: A Statistically Supported Antioxidant Activity DFT Benchmark—The Effects of Hartree–Fock Exchange and Basis Set Selection on Accuracy and Resources Uptake
Source: Molecules. 2021 Aug 20;26(16):5058. doi: 10.3390/molecules26165058 (PMC8398206; doi:10.3390/molecules26165058)
Supplement: Supplementary file 1 [file molecules-26-05058-s001.zip › SupplementaryMaterials_Spiegel2021/XYZ-Coordinates/9_CAM-B3LYP/5_aug-cc-pVDZ/vacCFI_9_5.xyz]

 O         7.132333159812      1.244914845822      0.003257179830
 C         6.014482425296      0.588240309021      0.397522826174
 O         6.062731774031     -0.523795850145      0.875329945569
 C         4.803385677147      1.391522065820      0.167415044835
 C         3.601953308877      0.898367753288      0.498901600871
 C         2.299164816670      1.546827409439      0.344940418647
 C         1.155057930953      0.856994822969      0.756159644946
 C        -0.107880978935      1.430598038593      0.630781944343
 C        -0.233051556968      2.700766758083      0.091883571624
 O        -1.422178162042      3.358686369212     -0.077298991666
 C         0.904281654156      3.408469025051     -0.326426853738
 O         0.781820754191      4.654407989311     -0.855076549233
 C         2.154389440122      2.833236342716     -0.199087373320
 H         7.879171496847      0.655216232861      0.186093238651
 H         4.946529653015      2.375650508192     -0.273609889525
 H         3.589863710080     -0.103151266790      0.934655304601
 H         1.252087386595     -0.141335469205      1.179856769422
 H        -0.996484011947      0.886749496594      0.953668723677
 H        -2.157076273211      2.817335590346      0.229472889673
 H        -0.153969729061      4.895613557574     -0.868218360244
 H         3.015237524372      3.408615471246     -0.532941085136
