# Supplementary material for: A Statistically Supported Antioxidant Activity DFT Benchmark—The Effects of Hartree–Fock Exchange and Basis Set Selection on Accuracy and Resources Uptake
Source: Molecules. 2021 Aug 20;26(16):5058. doi: 10.3390/molecules26165058 (PMC8398206; doi:10.3390/molecules26165058)
Supplement: Supplementary file 1 [file molecules-26-05058-s001.zip › SupplementaryMaterials_Spiegel2021/XYZ-Coordinates/9_CAM-B3LYP/4_6-311G++dp/vacCFI_9_4.xyz]

 O         7.121213878915      1.242532276681      0.005465258405
 C         6.006115500957      0.587478458420      0.398294265963
 O         6.051278962251     -0.519654139701      0.873667662546
 C         4.798111084323      1.392012306136      0.167675081416
 C         3.601013050139      0.901953145271      0.497013708278
 C         2.300260067574      1.548916178971      0.343741686486
 C         1.160170606901      0.859831184737      0.753759459584
 C        -0.099539964909      1.430710085617      0.629449017012
 C        -0.226103004881      2.696706114743      0.093185042248
 O        -1.411782125843      3.355727391398     -0.076556185505
 C         0.907202975209      3.404054299400     -0.324084439131
 O         0.780991995656      4.646896113285     -0.850348831735
 C         2.153824567432      2.831668130954     -0.197841925930
 H         7.870741280077      0.658593573655      0.185284858347
 H         4.942563285500      2.370567681540     -0.270504916419
 H         3.587574214086     -0.094621599410      0.930201239310
 H         1.257387462566     -0.133307215608      1.174645584063
 H        -0.982358376627      0.888250260655      0.950787789518
 H        -2.151808969632      2.823044905680      0.226593550202
 H        -0.153473824150      4.886397502072     -0.862832922734
 H         3.008467335732      3.406173351164     -0.530314968864
