# Supplementary material for: A Statistically Supported Antioxidant Activity DFT Benchmark—The Effects of Hartree–Fock Exchange and Basis Set Selection on Accuracy and Resources Uptake
Source: Molecules. 2021 Aug 20;26(16):5058. doi: 10.3390/molecules26165058 (PMC8398206; doi:10.3390/molecules26165058)
Supplement: Supplementary file 1 [file molecules-26-05058-s001.zip › SupplementaryMaterials_Spiegel2021/XYZ-Coordinates/9_CAM-B3LYP/3_6-311G+dp/vacCFI_9_3.xyz]

 O         7.121465257274      1.242575763564      0.006652944350
 C         6.006247626444      0.588132475112      0.400103240971
 O         6.051208860507     -0.518393149018      0.876844478322
 C         4.798317795298      1.392488072700      0.168302034087
 C         3.601214730240      0.902757989887      0.498126938728
 C         2.300338155953      1.549282008172      0.344028258743
 C         1.160429094647      0.860411981419      0.754850917553
 C        -0.099415691346      1.430822144303      0.629840124678
 C        -0.226254003200      2.696134911584      0.092057897878
 O        -1.412012889137      3.354720688401     -0.078525669408
 C         0.906879523981      3.403241370977     -0.326032097772
 O         0.780324931614      4.645405817595     -0.853776616198
 C         2.153666037054      2.831330459005     -0.199093934807
 H         7.870894397336      0.658793195956      0.187314415513
 H         4.942903653982      2.370501590191     -0.271066895622
 H         3.587907712821     -0.093298009059      0.932522260075
 H         1.257951361812     -0.132179115004      1.176914228065
 H        -0.982134868072      0.888572051832      0.951800122800
 H        -2.151998633954      2.822323383816      0.225214406392
 H        -0.154216647532      4.884575811672     -0.866523091569
 H         3.008133594277      3.405730556894     -0.532273962780
