# Supplementary material for: A Statistically Supported Antioxidant Activity DFT Benchmark—The Effects of Hartree–Fock Exchange and Basis Set Selection on Accuracy and Resources Uptake
Source: Molecules. 2021 Aug 20;26(16):5058. doi: 10.3390/molecules26165058 (PMC8398206; doi:10.3390/molecules26165058)
Supplement: Supplementary file 1 [file molecules-26-05058-s001.zip › SupplementaryMaterials_Spiegel2021/XYZ-Coordinates/9_CAM-B3LYP/12_def2-TZVP/vacCFI_9_12.xyz]

 O         7.114148423093      1.241905390572      0.005998742594
 C         6.000225733674      0.589119886885      0.398659940931
 O         6.045092298172     -0.515676247460      0.874180381482
 C         4.793258836485      1.392440588245      0.167911494221
 C         3.598356356984      0.905848611946      0.496308644583
 C         2.300545640013      1.551349222579      0.343010619908
 C         1.163299799421      0.864892820924      0.752579295436
 C        -0.093488125277      1.434545732259      0.628209623839
 C        -0.221585213125      2.697082145915      0.092317419621
 O        -1.408363955946      3.349483341017     -0.074854763297
 C         0.910117559722      3.402775717165     -0.325064570526
 O         0.783586436287      4.643489717170     -0.851630427401
 C         2.153570196093      2.831154425098     -0.198533975460
 H         7.861219276604      0.653874815747      0.188267343711
 H         4.936907168763      2.369531150944     -0.270597975692
 H         3.584206555415     -0.089033587080      0.929863626822
 H         1.261445442680     -0.126597439936      1.173664044976
 H        -0.975401125874      0.893122736060      0.949769889351
 H        -2.141926429782      2.808755661195      0.231886365448
 H        -0.151486710124      4.882285163641     -0.863783281709
 H         3.008121836132      3.403580144496     -0.530882444870
