# Supplementary material for: A Statistically Supported Antioxidant Activity DFT Benchmark—The Effects of Hartree–Fock Exchange and Basis Set Selection on Accuracy and Resources Uptake
Source: Molecules. 2021 Aug 20;26(16):5058. doi: 10.3390/molecules26165058 (PMC8398206; doi:10.3390/molecules26165058)
Supplement: Supplementary file 1 [file molecules-26-05058-s001.zip › SupplementaryMaterials_Spiegel2021/XYZ-Coordinates/9_CAM-B3LYP/10_cc-pVTZ/vacCFI_9_10.xyz]

 O         7.113436660884      1.242025894690      0.006157546894
 C         5.999086635453      0.589331947198      0.398772141209
 O         6.042459997266     -0.515792995492      0.874569269945
 C         4.792864757310      1.393340283265      0.167620260454
 C         3.598460171063      0.906800838013      0.495907704270
 C         2.300739567335      1.551652544677      0.342850751796
 C         1.164164929884      0.865183342093      0.752360658910
 C        -0.092580489907      1.434676925262      0.628032040896
 C        -0.220915728782      2.696779437488      0.092323727337
 O        -1.407600500804      3.350210856191     -0.075330550300
 C         0.910738472608      3.402904479021     -0.325245555543
 O         0.782465422291      4.643829100571     -0.851762291120
 C         2.153838723975      2.831405784008     -0.198708313835
 H         7.856819785802      0.652292712470      0.189546041696
 H         4.936182480099      2.369574756927     -0.270471979743
 H         3.585818938702     -0.087262594620      0.928954545979
 H         1.262769209145     -0.125421124724      1.173037398247
 H        -0.973763872816      0.893753798094      0.949307013763
 H        -2.138282067295      2.808244452398      0.231661024746
 H        -0.152585106545      4.877294785892     -0.861618924320
 H         3.007732014333      3.403104776578     -0.530682511282
