# Supplementary material for: A Statistically Supported Antioxidant Activity DFT Benchmark—The Effects of Hartree–Fock Exchange and Basis Set Selection on Accuracy and Resources Uptake
Source: Molecules. 2021 Aug 20;26(16):5058. doi: 10.3390/molecules26165058 (PMC8398206; doi:10.3390/molecules26165058)
Supplement: Supplementary file 1 [file molecules-26-05058-s001.zip › SupplementaryMaterials_Spiegel2021/XYZ-Coordinates/10_TPSSh/2_6-31G++dp/vacCFI_10_2.xyz]

 O         7.151732580678      1.240374022664      0.003663906610
 C         6.021552196127      0.581987338067      0.399929880537
 O         6.066210636651     -0.541024317610      0.883034864322
 C         4.818999235520      1.392115631048      0.165825812681
 C         3.603400680395      0.901807388059      0.497482411513
 C         2.306089292209      1.550278035289      0.342812075558
 C         1.155186198943      0.853262450171      0.757871526190
 C        -0.113774889158      1.423492158477      0.634392701934
 C        -0.242335543472      2.699988334686      0.092865086023
 O        -1.433420615153      3.366164486614     -0.079874373333
 C         0.897402415020      3.415170022201     -0.328988632478
 O         0.766791956726      4.666030420319     -0.859188242516
 C         2.155398057103      2.843431790171     -0.203782909317
 H         7.895535163543      0.640195013827      0.191478162315
 H         4.966532302014      2.372578036920     -0.274188738476
 H         3.588106853658     -0.096796664224      0.932445367517
 H         1.255511533006     -0.142003749972      1.180084411976
 H        -0.997069498219      0.877829343098      0.957594671763
 H        -2.174524482135      2.824541422385      0.227674163093
 H        -0.177729237006      4.895975696666     -0.866673136818
 H         3.012255163550      3.418533141145     -0.537179009095
