# Supplementary material for: A Statistically Supported Antioxidant Activity DFT Benchmark—The Effects of Hartree–Fock Exchange and Basis Set Selection on Accuracy and Resources Uptake
Source: Molecules. 2021 Aug 20;26(16):5058. doi: 10.3390/molecules26165058 (PMC8398206; doi:10.3390/molecules26165058)
Supplement: Supplementary file 1 [file molecules-26-05058-s001.zip › SupplementaryMaterials_Spiegel2021/XYZ-Coordinates/10_TPSSh/6_aug-cc-pVTZ/vacCFI_10_6.xyz]

 O         7.134269841104      1.245216055421      0.003088148579
 C         6.008454861021      0.583514789175      0.400100772727
 O         6.055996460974     -0.531377631330      0.878978259311
 C         4.806721374101      1.390715330669      0.167478737098
 C         3.597467495261      0.904649358422      0.496475908768
 C         2.305094313610      1.551723383713      0.342160311693
 C         1.158843632201      0.859510538370      0.754405401605
 C        -0.102898865935      1.429040185289      0.630727384592
 C        -0.231448854489      2.699789939943      0.092174177960
 O        -1.423586563180      3.357651370164     -0.076615872909
 C         0.904782850436      3.411098950432     -0.327373705013
 O         0.776004304748      4.659851240368     -0.856364274613
 C         2.155818607811      2.839093812152     -0.201575590407
 H         7.875368117017      0.647387691191      0.189929418279
 H         4.952398018124      2.369322038107     -0.271176751994
 H         3.579677893419     -0.091736314774      0.930342553827
 H         1.259477211967     -0.133469227728      1.175219985248
 H        -0.985944656467      0.886590809456      0.952295071888
 H        -2.152596718222      2.807483028967      0.233243732907
 H        -0.165032116610      4.887159198358     -0.862968502695
 H         3.012982793170      3.410715453913     -0.533265166211
