# Supplementary material for: A Statistically Supported Antioxidant Activity DFT Benchmark—The Effects of Hartree–Fock Exchange and Basis Set Selection on Accuracy and Resources Uptake
Source: Molecules. 2021 Aug 20;26(16):5058. doi: 10.3390/molecules26165058 (PMC8398206; doi:10.3390/molecules26165058)
Supplement: Supplementary file 1 [file molecules-26-05058-s001.zip › SupplementaryMaterials_Spiegel2021/XYZ-Coordinates/10_TPSSh/8_def2-TZVPD/vacCFI_10_8.xyz]

 O         7.133791277107      1.245784633422      0.002645393406
 C         6.009000380334      0.583769746977      0.400070937337
 O         6.057165041916     -0.530372017561      0.878993945265
 C         4.806650655053      1.390331415693      0.167593594727
 C         3.597386318998      0.904009905712      0.497019007651
 C         2.304837309256      1.551129009015      0.342578909287
 C         1.158151305200      0.859319723849      0.755085403843
 C        -0.103429840397      1.429281673254      0.631109314956
 C        -0.232011919241      2.700142709517      0.092019429345
 O        -1.423772034053      3.357359682629     -0.076665637532
 C         0.904691290220      3.410982322174     -0.327771503394
 O         0.777819084006      4.659206318576     -0.857202432173
 C         2.155703323826      2.838450740623     -0.201645454935
 H         7.877313256742      0.648419854396      0.189205814318
 H         4.951958424448      2.369469415905     -0.271656331489
 H         3.579913087659     -0.092845471696      0.931452873748
 H         1.258627931744     -0.134186293675      1.176527738985
 H        -0.987034070498      0.886609770997      0.953135519020
 H        -2.154553223000      2.807327136755      0.233602175058
 H        -0.163892088745      4.889585501842     -0.865066475275
 H         3.013534489424      3.410154221596     -0.533752222148
