# Supplementary material for: A Statistically Supported Antioxidant Activity DFT Benchmark—The Effects of Hartree–Fock Exchange and Basis Set Selection on Accuracy and Resources Uptake
Source: Molecules. 2021 Aug 20;26(16):5058. doi: 10.3390/molecules26165058 (PMC8398206; doi:10.3390/molecules26165058)
Supplement: Supplementary file 1 [file molecules-26-05058-s001.zip › SupplementaryMaterials_Spiegel2021/XYZ-Coordinates/10_TPSSh/7_def2-SVPD/vacCFI_10_7.xyz]

 O         7.150630657705      1.240898989380      0.003296620624
 C         6.026769354872      0.582450913460      0.398559870362
 O         6.073912413569     -0.535038880187      0.878375680493
 C         4.818826086809      1.389027445106      0.166963400255
 C         3.602858860242      0.898719779589      0.498342217628
 C         2.304037016763      1.545564180877      0.344870153236
 C         1.149607683844      0.851742138911      0.758457247938
 C        -0.116984654022      1.426079248917      0.633267030987
 C        -0.244658919145      2.704033876659      0.091759342371
 O        -1.430613895491      3.365903192284     -0.079255987446
 C         0.899266285412      3.417028336425     -0.329112633170
 O         0.767804757801      4.662728827774     -0.856268687943
 C         2.155536908547      2.839862663217     -0.201687465335
 H         7.899927712420      0.649234579347      0.186552141735
 H         4.963268674587      2.375327073849     -0.274706714632
 H         3.590323693364     -0.104983723345      0.934666256098
 H         1.248485452593     -0.148330368108      1.182319008034
 H        -1.006314192951      0.880345761907      0.956750797849
 H        -2.175378695731      2.831253297157      0.225296623254
 H        -0.173880277375      4.897197261005     -0.865880794762
 H         3.018425077065      3.414885409664     -0.535284098608
