# Supplementary material for: A Statistically Supported Antioxidant Activity DFT Benchmark—The Effects of Hartree–Fock Exchange and Basis Set Selection on Accuracy and Resources Uptake
Source: Molecules. 2021 Aug 20;26(16):5058. doi: 10.3390/molecules26165058 (PMC8398206; doi:10.3390/molecules26165058)
Supplement: Supplementary file 1 [file molecules-26-05058-s001.zip › SupplementaryMaterials_Spiegel2021/XYZ-Coordinates/10_TPSSh/13_6-31Gdp/vacCFI_10_13.xyz]

 O         7.151430496610      1.233250118707      0.007007359671
 C         6.018743664933      0.582090416834      0.400777387386
 O         6.051808953890     -0.539274904140      0.884927828157
 C         4.820053056818      1.398583014082      0.163109571873
 C         3.605740247824      0.909662279025      0.494345833025
 C         2.307993281956      1.554971642749      0.340765404136
 C         1.159583915218      0.857035886029      0.756404240287
 C        -0.109603385154      1.424802788663      0.633734185240
 C        -0.240704834553      2.699974417686      0.092318910139
 O        -1.429345331265      3.366502598204     -0.081152328517
 C         0.898090658526      3.418289716583     -0.331237724359
 O         0.758006426195      4.666258161432     -0.859951262163
 C         2.155750354963      2.847744460910     -0.206232906796
 H         7.881257600388      0.618764571297      0.202721419758
 H         4.969364695649      2.378598859224     -0.277437789205
 H         3.595633617975     -0.089011191580      0.929391288417
 H         1.262997208682     -0.137730487020      1.178653004920
 H        -0.992418715826      0.878584526146      0.957461551899
 H        -2.163067487952      2.817157807831      0.229355453835
 H        -0.191539156317      4.874535082206     -0.857629669282
 H         3.012074731441      3.423140235133     -0.540051758420
