# Supplementary material for: A Statistically Supported Antioxidant Activity DFT Benchmark—The Effects of Hartree–Fock Exchange and Basis Set Selection on Accuracy and Resources Uptake
Source: Molecules. 2021 Aug 20;26(16):5058. doi: 10.3390/molecules26165058 (PMC8398206; doi:10.3390/molecules26165058)
Supplement: Supplementary file 1 [file molecules-26-05058-s001.zip › SupplementaryMaterials_Spiegel2021/XYZ-Coordinates/10_TPSSh/1_6-31G+dp/vacCFI_10_1.xyz]

 O         7.152362094016      1.238383644494      0.004535527808
 C         6.021379504105      0.581276010232      0.400392309408
 O         6.064727452584     -0.541665832085      0.883711010564
 C         4.819769675846      1.392682714959      0.165556822099
 C         3.603829772075      0.903076716015      0.496991288601
 C         2.306399535092      1.551312572244      0.342366374881
 C         1.155871702935      0.853764607968      0.757689916020
 C        -0.113347833672      1.423370814130      0.634446181670
 C        -0.242615020372      2.699769228164      0.092896807216
 O        -1.433993781750      3.365418870375     -0.079656413072
 C         0.896676697778      3.415480935826     -0.329214556258
 O         0.765284368805      4.666203422666     -0.859408481017
 C         2.155030360352      2.844397747170     -0.204266300791
 H         7.895734337125      0.637727185979      0.192661461663
 H         4.968643240464      2.372934661821     -0.274598062111
 H         3.588587902036     -0.095545962530      0.932060104533
 H         1.256729779844     -0.141445179912      1.179930010952
 H        -0.996326433754      0.877310517980      0.957844880484
 H        -2.174886456080      2.823614456568      0.228002967800
 H        -0.179359508288      4.895662193279     -0.866691270106
 H         3.011352610861      3.420200674658     -0.537970580344
