# Supplementary material for: A Statistically Supported Antioxidant Activity DFT Benchmark—The Effects of Hartree–Fock Exchange and Basis Set Selection on Accuracy and Resources Uptake
Source: Molecules. 2021 Aug 20;26(16):5058. doi: 10.3390/molecules26165058 (PMC8398206; doi:10.3390/molecules26165058)
Supplement: Supplementary file 1 [file molecules-26-05058-s001.zip › SupplementaryMaterials_Spiegel2021/XYZ-Coordinates/10_TPSSh/9_cc-pVDZ/vacCFI_10_9.xyz]

 O         7.154022416474      1.234784360552      0.006141401211
 C         6.023316307932      0.581711113680      0.400487170675
 O         6.057482405150     -0.538172115060      0.883817764443
 C         4.822529216896      1.398541646773      0.162903989749
 C         3.606865375858      0.908500605357      0.494705930899
 C         2.307494471232      1.553171770231      0.341575474896
 C         1.157027830655      0.855984214624      0.757027886815
 C        -0.112808272049      1.427045223512      0.632999693577
 C        -0.243588617124      2.703723204423      0.090970768752
 O        -1.431355769605      3.371699171530     -0.083198448292
 C         0.897857738441      3.421275424574     -0.332450058561
 O         0.758268013297      4.669473269279     -0.861241003247
 C         2.155654776107      2.847452407004     -0.206044278880
 H         7.883395892539      0.614720431444      0.204300470110
 H         4.971940491785      2.384635131498     -0.280231678926
 H         3.598643001767     -0.096097922318      0.932081271406
 H         1.259483069573     -0.144412285106      1.181760513078
 H        -1.002037342885      0.879469656757      0.957895267769
 H        -2.163279653760      2.815592715809      0.230031803452
 H        -0.196383838945      4.869092620331     -0.854661978878
 H         3.017322486662      3.425739355107     -0.541591960049
