# Supplementary material for: A Statistically Supported Antioxidant Activity DFT Benchmark—The Effects of Hartree–Fock Exchange and Basis Set Selection on Accuracy and Resources Uptake
Source: Molecules. 2021 Aug 20;26(16):5058. doi: 10.3390/molecules26165058 (PMC8398206; doi:10.3390/molecules26165058)
Supplement: Supplementary file 1 [file molecules-26-05058-s001.zip › SupplementaryMaterials_Spiegel2021/XYZ-Coordinates/10_TPSSh/14_6-311Gdp/vacCFI_10_14.xyz]

 O         7.141193978686      1.239425599645      0.005209654715
 C         6.013817165054      0.582342451682      0.400805392012
 O         6.053540189614     -0.532876755599      0.881279256930
 C         4.813255636213      1.395476965201      0.165016934004
 C         3.602390683822      0.906951805732      0.495568051889
 C         2.306040737464      1.552088563086      0.342107969431
 C         1.158895642125      0.856749471893      0.756256669390
 C        -0.106837588841      1.426637744823      0.632485799608
 C        -0.235961929136      2.699562504454      0.092252694528
 O        -1.424590937948      3.364988983489     -0.080550660557
 C         0.902118769136      3.415117018558     -0.329789993537
 O         0.766181564764      4.662499194911     -0.858263673584
 C         2.155754597855      2.842593102888     -0.203691481344
 H         7.875757242730      0.634329548749      0.196200205425
 H         4.961852809782      2.374702878804     -0.274804012857
 H         3.590600256600     -0.090909554337      0.930108838366
 H         1.260965424579     -0.137104985396      1.177928894156
 H        -0.990420698774      0.882913464301      0.955018643059
 H        -2.155908890712      2.817284802307      0.228825021451
 H        -0.179184175221      4.874724471892     -0.858014765340
 H         3.012389522205      3.416432722916     -0.536669437743
