# Supplementary material for: A Statistically Supported Antioxidant Activity DFT Benchmark—The Effects of Hartree–Fock Exchange and Basis Set Selection on Accuracy and Resources Uptake
Source: Molecules. 2021 Aug 20;26(16):5058. doi: 10.3390/molecules26165058 (PMC8398206; doi:10.3390/molecules26165058)
Supplement: Supplementary file 1 [file molecules-26-05058-s001.zip › SupplementaryMaterials_Spiegel2021/XYZ-Coordinates/10_TPSSh/11_def2-SVP/vacCFI_10_11.xyz]

 O         7.153393491235      1.233799955473      0.006426131845
 C         6.029146674315      0.582420130158      0.399136559127
 O         6.064638696539     -0.533611567209      0.880222283039
 C         4.822102035677      1.394304581539      0.164624858706
 C         3.606134840011      0.904249996975      0.496256685959
 C         2.306409843006      1.549876860203      0.342988340482
 C         1.153736289854      0.854430545671      0.757609435400
 C        -0.115117059196      1.428140340813      0.632547705445
 C        -0.245264598263      2.705661085434      0.090598426913
 O        -1.426919091846      3.369939342610     -0.082309940446
 C         0.899247007421      3.423101120842     -0.332773983335
 O         0.756303997522      4.664148969646     -0.857636871096
 C         2.156228462699      2.844933057900     -0.204616011996
 H         7.891466865411      0.626235613077      0.198068556777
 H         4.967606133724      2.381693209876     -0.278299920808
 H         3.597111566739     -0.100683156025      0.933457780007
 H         1.253692460990     -0.146642583393      1.182482375166
 H        -1.006029244231      0.882207766551      0.956666056372
 H        -2.167085156846      2.826460544644      0.226007349396
 H        -0.194515230498      4.871678441207     -0.854799180848
 H         3.019562015737      3.421585744005     -0.539376636105
