# Supplementary material for: A Statistically Supported Antioxidant Activity DFT Benchmark—The Effects of Hartree–Fock Exchange and Basis Set Selection on Accuracy and Resources Uptake
Source: Molecules. 2021 Aug 20;26(16):5058. doi: 10.3390/molecules26165058 (PMC8398206; doi:10.3390/molecules26165058)
Supplement: Supplementary file 1 [file molecules-26-05058-s001.zip › SupplementaryMaterials_Spiegel2021/XYZ-Coordinates/10_TPSSh/5_aug-cc-pVDZ/vacCFI_10_5.xyz]

 O         7.151684870379      1.247637758008      0.000334297364
 C         6.022796394980      0.582536649965      0.399122999137
 O         6.073212727575     -0.538797310549      0.880511650500
 C         4.817225775768      1.390115662378      0.166713267144
 C         3.601657795412      0.898207038145      0.498861887407
 C         2.303896640203      1.547268868767      0.344210920085
 C         1.151045459856      0.852397575411      0.758253305353
 C        -0.116879782324      1.425664131525      0.633558105467
 C        -0.242525699840      2.703319257993      0.091725897227
 O        -1.435684435483      3.368229640908     -0.080022759157
 C         0.899256395197      3.416641474151     -0.329236886594
 O         0.773230343735      4.669572653637     -0.860309449670
 C         2.156320622587      2.841143323946     -0.202512153387
 H         7.893297397915      0.645770706219      0.188875237842
 H         4.963071185805      2.375018297196     -0.274688734320
 H         3.586685983717     -0.104325039858      0.935118451850
 H         1.250095933627     -0.146903396613      1.181964192725
 H        -1.006098829795      0.880828434830      0.956762917308
 H        -2.167995410376      2.817197811308      0.230533721080
 H        -0.171363011566      4.896517245988     -0.866409515175
 H         3.018919642627      3.415889216645     -0.536087352187
