# Supplementary material for: A Statistically Supported Antioxidant Activity DFT Benchmark—The Effects of Hartree–Fock Exchange and Basis Set Selection on Accuracy and Resources Uptake
Source: Molecules. 2021 Aug 20;26(16):5058. doi: 10.3390/molecules26165058 (PMC8398206; doi:10.3390/molecules26165058)
Supplement: Supplementary file 1 [file molecules-26-05058-s001.zip › SupplementaryMaterials_Spiegel2021/XYZ-Coordinates/10_TPSSh/4_6-311G++dp/vacCFI_10_4.xyz]

 O         7.140689939979      1.245061896407      0.003188226971
 C         6.014699767714      0.582164096601      0.400389033860
 O         6.061870301249     -0.534205993940      0.879686101223
 C         4.812074438591      1.390868836936      0.167189222234
 C         3.600426178384      0.901593453220      0.497489146896
 C         2.304982248388      1.549527565623      0.343032730119
 C         1.156074519135      0.854857464046      0.756240263459
 C        -0.109023408073      1.425612527489      0.632276681602
 C        -0.236216545378      2.699451721434      0.092532020933
 O        -1.425975204637      3.364272116088     -0.079555581874
 C         0.902031722617      3.412872278480     -0.327762856648
 O         0.772570454840      4.662027720773     -0.856586745377
 C         2.156005402323      2.840014668429     -0.201802582474
 H         7.884811925240      0.649724095923      0.188638422096
 H         4.958640524440      2.370791266743     -0.271866173538
 H         3.584121779706     -0.096421182033      0.931676982913
 H         1.255946545281     -0.139631716610      1.177564446855
 H        -0.992991399995      0.882023327750      0.954147109038
 H        -2.162495501185      2.821722508232      0.227477591900
 H        -0.169757313780      4.888065374272     -0.862622228888
 H         3.013363625907      3.413537977454     -0.534051803650
