# Supplementary material for: A Statistically Supported Antioxidant Activity DFT Benchmark—The Effects of Hartree–Fock Exchange and Basis Set Selection on Accuracy and Resources Uptake
Source: Molecules. 2021 Aug 20;26(16):5058. doi: 10.3390/molecules26165058 (PMC8398206; doi:10.3390/molecules26165058)
Supplement: Supplementary file 1 [file molecules-26-05058-s001.zip › SupplementaryMaterials_Spiegel2021/XYZ-Coordinates/10_TPSSh/3_6-311G+dp/vacCFI_10_3.xyz]

 O         7.140678430400      1.244765983561      0.002749784244
 C         6.014665518679      0.582160658496      0.400338180045
 O         6.061719003746     -0.533990094873      0.880062794236
 C         4.812060211466      1.390903660768      0.166960877634
 C         3.600458613710      0.901757988759      0.497647168131
 C         2.304938409634      1.549604826489      0.343169003706
 C         1.156118655752      0.855080467957      0.756837020617
 C        -0.109008685667      1.425802713782      0.632853898295
 C        -0.236183334135      2.699431562028      0.092627829387
 O        -1.425905812448      3.364229250377     -0.079547742377
 C         0.901989376082      3.412682337135     -0.328125209188
 O         0.772426421202      4.661612295791     -0.857400294453
 C         2.155959833956      2.839860685731     -0.202140485714
 H         7.884768714858      0.649455081576      0.188334013688
 H         4.958734292173      2.370640118305     -0.272507211240
 H         3.584263967043     -0.096082662984      0.932216466278
 H         1.256195466465     -0.139201997682      1.178496935195
 H        -0.992973560919      0.882449991987      0.955035520106
 H        -2.162413341352      2.821844585662      0.227799987318
 H        -0.169900005533      4.887617401035     -0.863356074316
 H         3.013257824580      3.413305144740     -0.534772464730
