# Supplementary material for: A Statistically Supported Antioxidant Activity DFT Benchmark—The Effects of Hartree–Fock Exchange and Basis Set Selection on Accuracy and Resources Uptake
Source: Molecules. 2021 Aug 20;26(16):5058. doi: 10.3390/molecules26165058 (PMC8398206; doi:10.3390/molecules26165058)
Supplement: Supplementary file 1 [file molecules-26-05058-s001.zip › SupplementaryMaterials_Spiegel2021/XYZ-Coordinates/10_TPSSh/12_def2-TZVP/vacCFI_10_12.xyz]

 O         7.133495216491      1.245211009774      0.003416321556
 C         6.009161999936      0.583741063330      0.400516438991
 O         6.056490409792     -0.530227542055      0.879549344413
 C         4.806850269615      1.390829230899      0.167624886359
 C         3.597622121730      0.904789459775      0.496854924920
 C         2.304969107986      1.551615005198      0.342374833948
 C         1.158666610582      0.859719518657      0.754831291781
 C        -0.103161223529      1.429606104810      0.630742568804
 C        -0.231608241390      2.700258772787      0.091608993932
 O        -1.422910071437      3.358377927506     -0.077682414208
 C         0.905143175677      3.411685730995     -0.328393915762
 O         0.775893377156      4.659201423042     -0.857403544456
 C         2.155871294946      2.839107446379     -0.202051428517
 H         7.875462755431      0.646540740711      0.190816327156
 H         4.952327682063      2.369855682499     -0.271666609702
 H         3.580470035857     -0.092051471172      0.931337085874
 H         1.259347700889     -0.133661954291      1.176293818242
 H        -0.986630253322      0.886759845747      0.952793193576
 H        -2.152446280486      2.807438574807      0.232834768115
 H        -0.166875820434      4.884451794669     -0.863047023905
 H         3.013710132137      3.410681634570     -0.534069864260
