# Supplementary material for: A Statistically Supported Antioxidant Activity DFT Benchmark—The Effects of Hartree–Fock Exchange and Basis Set Selection on Accuracy and Resources Uptake
Source: Molecules. 2021 Aug 20;26(16):5058. doi: 10.3390/molecules26165058 (PMC8398206; doi:10.3390/molecules26165058)
Supplement: Supplementary file 1 [file molecules-26-05058-s001.zip › SupplementaryMaterials_Spiegel2021/XYZ-Coordinates/10_TPSSh/10_cc-pVTZ/vacCFI_10_10.xyz]

 O         7.134051610890      1.243908463690      0.003698425366
 C         6.008642612571      0.583500609825      0.400570187500
 O         6.053979175901     -0.530876235980      0.880075075712
 C         4.807249513596      1.391902793829      0.167015357919
 C         3.598109185521      0.906340551759      0.496147917993
 C         2.305355619258      1.552594976349      0.341945074842
 C         1.159712783804      0.860343301133      0.754628270950
 C        -0.102317385256      1.429769366336      0.630784954995
 C        -0.231319711193      2.700098690669      0.091735247168
 O        -1.422917540490      3.358774616154     -0.077755792923
 C         0.905065670436      3.412190497094     -0.328658617793
 O         0.773508674448      4.660026480630     -0.857690488584
 C         2.155830097477      2.840059070716     -0.202538436603
 H         7.871785502698      0.642651974021      0.192647061608
 H         4.953153834231      2.370282736345     -0.272136504930
 H         3.581951658662     -0.089999684629      0.930408884649
 H         1.261228846687     -0.132432043667      1.175832638693
 H        -0.985355965583      0.887288121297      0.952741271360
 H        -2.149469850180      2.806289826141      0.233238276728
 H        -0.169408315853      4.879813689736     -0.860908806155
 H         3.013013982075      3.411402197208     -0.534500001590
