# Supplementary material for: A Statistically Supported Antioxidant Activity DFT Benchmark—The Effects of Hartree–Fock Exchange and Basis Set Selection on Accuracy and Resources Uptake
Source: Molecules. 2021 Aug 20;26(16):5058. doi: 10.3390/molecules26165058 (PMC8398206; doi:10.3390/molecules26165058)
Supplement: Supplementary file 1 [file molecules-26-05058-s001.zip › SupplementaryMaterials_Spiegel2021/XYZ-Coordinates/8_PW6B95/2_6-31G++dp/vacCFI_8_2.xyz]

 O         7.125287697853      1.236711676704      0.007365556830
 C         6.003837180373      0.590458346653      0.397631281093
 O         6.040580319107     -0.523402787041      0.877545094610
 C         4.804059359415      1.398394609888      0.164321148575
 C         3.599674832795      0.907728646888      0.495164249967
 C         2.304688977992      1.551639298739      0.342371425947
 C         1.162718437406      0.858954119904      0.754799354229
 C        -0.099097122781      1.427285885217      0.631568127942
 C        -0.228580252930      2.695882558485      0.093561899217
 O        -1.412347587094      3.353717409773     -0.076158347821
 C         0.904943631925      3.406708258555     -0.325913953935
 O         0.775286088282      4.647786744200     -0.851957828284
 C         2.155055698677      2.836410192528     -0.200684001841
 H         7.865089173948      0.643102524519      0.192649838878
 H         4.949421589934      2.375580009680     -0.274083579156
 H         3.588751683075     -0.087749957170      0.928354347191
 H         1.263181342675     -0.132637510564      1.175402072593
 H        -0.979738004560      0.884469546322      0.953368676828
 H        -2.149974041640      2.818887762467      0.228180966726
 H        -0.159555003484      4.883955209593     -0.862997847377
 H         3.008565999032      3.410047454662     -0.533208482212
