# Supplementary material for: A Statistically Supported Antioxidant Activity DFT Benchmark—The Effects of Hartree–Fock Exchange and Basis Set Selection on Accuracy and Resources Uptake
Source: Molecules. 2021 Aug 20;26(16):5058. doi: 10.3390/molecules26165058 (PMC8398206; doi:10.3390/molecules26165058)
Supplement: Supplementary file 1 [file molecules-26-05058-s001.zip › SupplementaryMaterials_Spiegel2021/XYZ-Coordinates/8_PW6B95/6_aug-cc-pVTZ/vacCFI_8_6.xyz]

 O         4.436607912706      1.170360380936     -0.000000131975
 C         3.669449084700      0.059250137047     -0.000000567231
 O         4.148502850754     -1.045905062272     -0.000003127522
 C         2.245041054439      0.390453532114      0.000002242202
 C         1.338799487096     -0.588353337811      0.000001867880
 C        -0.104561275607     -0.459211466874      0.000001951159
 C        -0.874971305175     -1.617035434107      0.000001619029
 C        -2.255959270153     -1.549738694118      0.000000298667
 C        -2.879528286086     -0.321645447209     -0.000000806780
 O        -4.228884807258     -0.140693243509     -0.000002601601
 C        -2.123484528525      0.852508594839     -0.000000296852
 O        -2.738327601176      2.056022886103     -0.000001461181
 C        -0.752196620958      0.777685206514      0.000001167012
 H         5.351621514055      0.870361860591     -0.000002681908
 H         1.986731732041      1.435749128935      0.000003488744
 H         1.724162818903     -1.599089995170      0.000000677525
 H        -0.386803763253     -2.577772425877      0.000002231343
 H        -2.848983922175     -2.451821542144     -0.000000097203
 H        -4.680660745622     -0.984446971759     -0.000003243888
 H        -3.688298397194      1.913753789425     -0.000002798700
 H        -0.195675931512      1.699814104344      0.000001273813
