# Supplementary material for: A Statistically Supported Antioxidant Activity DFT Benchmark—The Effects of Hartree–Fock Exchange and Basis Set Selection on Accuracy and Resources Uptake
Source: Molecules. 2021 Aug 20;26(16):5058. doi: 10.3390/molecules26165058 (PMC8398206; doi:10.3390/molecules26165058)
Supplement: Supplementary file 1 [file molecules-26-05058-s001.zip › SupplementaryMaterials_Spiegel2021/XYZ-Coordinates/8_PW6B95/8_def2-TZVPD/vacCFI_8_8.xyz]

 O         7.107278852082      1.241625689711      0.006537764091
 C         5.990908939531      0.592105282635      0.398018005214
 O         6.030588193572     -0.512909451537      0.874056172722
 C         4.791844758243      1.397079299285      0.165889689494
 C         3.594009438934      0.910102316563      0.494758880634
 C         2.303716669650      1.552692706229      0.342095685970
 C         1.166056789821      0.865103389343      0.752208282755
 C        -0.088808128644      1.432756293171      0.628621847341
 C        -0.217602184916      2.695492893655      0.092802669775
 O        -1.400912316950      3.346256335792     -0.073892397652
 C         0.912704779011      3.402107295530     -0.324853186166
 O         0.784027411092      4.640089261227     -0.849932903902
 C         2.155993526101      2.831657475927     -0.198917251393
 H         7.847262616382      0.650735608444      0.190666700992
 H         4.934883150579      2.371664127818     -0.271404732765
 H         3.581367907163     -0.082448119855      0.927081155900
 H         1.267077353019     -0.123510309741      1.171690179367
 H        -0.968774205379      0.893646849330      0.948995735791
 H        -2.130084098186      2.804663919690      0.232781023046
 H        -0.149253997706      4.874026144872     -0.860089758461
 H         3.009564546968      3.400992993535     -0.529833559013
