# Supplementary material for: A Statistically Supported Antioxidant Activity DFT Benchmark—The Effects of Hartree–Fock Exchange and Basis Set Selection on Accuracy and Resources Uptake
Source: Molecules. 2021 Aug 20;26(16):5058. doi: 10.3390/molecules26165058 (PMC8398206; doi:10.3390/molecules26165058)
Supplement: Supplementary file 1 [file molecules-26-05058-s001.zip › SupplementaryMaterials_Spiegel2021/XYZ-Coordinates/8_PW6B95/7_def2-SVPD/vacCFI_8_7.xyz]

 O         7.124016872886      1.237871119534      0.007045138071
 C         6.008974813736      0.590499993454      0.396796444689
 O         6.048410283770     -0.517983212458      0.873616161838
 C         4.803987771270      1.394944789678      0.165786195302
 C         3.599092667444      0.904395478486      0.496322343403
 C         2.302529433405      1.546502411149      0.344661934691
 C         1.156939130473      0.857061291328      0.755651240764
 C        -0.102522634108      1.429563009222      0.630546840818
 C        -0.231015584233      2.699627157416      0.092360802476
 O        -1.409593982763      3.353860648743     -0.076095097130
 C         0.906943777465      3.408294060931     -0.326219648895
 O         0.776203556425      4.644312701134     -0.849422813327
 C         2.155158046799      2.832489643133     -0.198582952765
 H         7.870454980044      0.654502602864      0.187026173355
 H         4.946126066522      2.377552130102     -0.274205439046
 H         3.591214694098     -0.095832445789      0.930827404842
 H         1.256484311239     -0.138924772941      1.177816620220
 H        -0.988953434490      0.886972485741      0.952514481217
 H        -2.151449003560      2.827022621073      0.224904289355
 H        -0.155381165947      4.885259029556     -0.862812976345
 H         3.014229399526      3.405939257645     -0.531257143535
