# Supplementary material for: A Statistically Supported Antioxidant Activity DFT Benchmark—The Effects of Hartree–Fock Exchange and Basis Set Selection on Accuracy and Resources Uptake
Source: Molecules. 2021 Aug 20;26(16):5058. doi: 10.3390/molecules26165058 (PMC8398206; doi:10.3390/molecules26165058)
Supplement: Supplementary file 1 [file molecules-26-05058-s001.zip › SupplementaryMaterials_Spiegel2021/XYZ-Coordinates/8_PW6B95/13_6-31Gdp/vacCFI_8_13.xyz]

 O         7.124426065264      1.229569928377      0.010768130464
 C         6.000252646181      0.590591718391      0.398516325378
 O         6.025539980603     -0.521412068807      0.879344397685
 C         4.804753733516      1.404987235514      0.161575624112
 C         3.601792767664      0.915735058381      0.491962260828
 C         2.306571000351      1.556585482400      0.340209470361
 C         1.167331741973      0.862932536536      0.753214100191
 C        -0.094561759455      1.428719977811      0.630825850048
 C        -0.226577511624      2.695877177854      0.092994556446
 O        -1.408500738899      3.353352541953     -0.077073439339
 C         0.905832722357      3.409869927739     -0.328183117404
 O         0.767322768471      4.648217731702     -0.852858243579
 C         2.155481953487      2.840909518626     -0.203216951690
 H         7.849945095474      0.621337531063      0.204106956063
 H         4.951870434007      2.381635803178     -0.277298420580
 H         3.595928699200     -0.079651941539      0.925156337997
 H         1.271146298492     -0.128058154561      1.173773530723
 H        -0.974785209863      0.885597902200      0.953050105350
 H        -2.137665307826      2.809514528748      0.230674994278
 H        -0.172642136629      4.862844245787     -0.854132070307
 H         3.008386757256      3.414773318646     -0.536130397029
