# Supplementary material for: A Statistically Supported Antioxidant Activity DFT Benchmark—The Effects of Hartree–Fock Exchange and Basis Set Selection on Accuracy and Resources Uptake
Source: Molecules. 2021 Aug 20;26(16):5058. doi: 10.3390/molecules26165058 (PMC8398206; doi:10.3390/molecules26165058)
Supplement: Supplementary file 1 [file molecules-26-05058-s001.zip › SupplementaryMaterials_Spiegel2021/XYZ-Coordinates/8_PW6B95/1_6-31G+dp/vacCFI_8_1.xyz]

 O         7.125773550282      1.235117104229      0.008082725962
 C         6.003704585498      0.589842304942      0.398026383298
 O         6.039430076692     -0.523958014585      0.878097193302
 C         4.804677432181      1.398811324765      0.164127461851
 C         3.600001728468      0.908740076474      0.494770884521
 C         2.304931070394      1.552484070592      0.342003607826
 C         1.163268721118      0.859359694552      0.754639068885
 C        -0.098746651897      1.427188678642      0.631596776969
 C        -0.228801937940      2.695711298213      0.093582180802
 O        -1.412818752449      3.353108536065     -0.075978936896
 C         0.904356347695      3.406980669562     -0.326099054947
 O         0.774075025032      4.647949479208     -0.852128888812
 C         2.154764388415      2.837209501313     -0.201077777143
 H         7.865283841978      0.641172514198      0.193589705781
 H         4.951132347437      2.375849048446     -0.274392195331
 H         3.589080670870     -0.086758978481      0.928044081207
 H         1.264169157605     -0.132195743202      1.175258646197
 H        -0.979130167133      0.884033505558      0.953556128682
 H        -2.150261712219      2.818115701772      0.228450272396
 H        -0.160876322866      4.883720467274     -0.863007826372
 H         3.007836600840      3.411448760463     -0.533860438177
