# Supplementary material for: A Statistically Supported Antioxidant Activity DFT Benchmark—The Effects of Hartree–Fock Exchange and Basis Set Selection on Accuracy and Resources Uptake
Source: Molecules. 2021 Aug 20;26(16):5058. doi: 10.3390/molecules26165058 (PMC8398206; doi:10.3390/molecules26165058)
Supplement: Supplementary file 1 [file molecules-26-05058-s001.zip › SupplementaryMaterials_Spiegel2021/XYZ-Coordinates/8_PW6B95/9_cc-pVDZ/vacCFI_8_9.xyz]

 O         4.460062717211      1.165942540771     -0.000004379281
 C         3.684320420454      0.062219550346      0.000000677446
 O         4.151967674529     -1.053717183109      0.000004803813
 C         2.257293159287      0.404663302532      0.000000100769
 C         1.345538961869     -0.579768344168      0.000002182322
 C        -0.103095380773     -0.455750655205      0.000001528204
 C        -0.874882248479     -1.620769392513      0.000000337959
 C        -2.263735035661     -1.555326600790     -0.000000986729
 C        -2.893236264525     -0.322312920697     -0.000000766886
 O        -4.242712730507     -0.132643685080     -0.000001796477
 C        -2.135318936035      0.861081260555      0.000000796954
 O        -2.758728664774      2.060428085912      0.000001184864
 C        -0.757003183572      0.787090232168      0.000001866923
 H         5.372075439957      0.838330611394     -0.000003745222
 H         1.999619094657      1.460586511929     -0.000002693408
 H         1.742871933459     -1.596492966795      0.000004411579
 H        -0.380947768667     -2.589375248374      0.000000116724
 H        -2.860623185999     -2.466438847366     -0.000002167998
 H        -4.691715125675     -0.984322830908     -0.000002853990
 H        -3.709616371538      1.887171119669      0.000000286350
 H        -0.199556505218      1.719655459729      0.000003096081
