# Supplementary material for: A Statistically Supported Antioxidant Activity DFT Benchmark—The Effects of Hartree–Fock Exchange and Basis Set Selection on Accuracy and Resources Uptake
Source: Molecules. 2021 Aug 20;26(16):5058. doi: 10.3390/molecules26165058 (PMC8398206; doi:10.3390/molecules26165058)
Supplement: Supplementary file 1 [file molecules-26-05058-s001.zip › SupplementaryMaterials_Spiegel2021/XYZ-Coordinates/8_PW6B95/14_6-311Gdp/vacCFI_8_14.xyz]

 O         7.114479100814      1.234798257820      0.009458802558
 C         5.995724837641      0.589882442166      0.399268603807
 O         6.026697820445     -0.515879253207      0.876840531995
 C         4.798766645821      1.401585689810      0.163634872874
 C         3.598923271959      0.913601978176      0.493174373143
 C         2.305009196077      1.554285588585      0.341364110124
 C         1.167200177509      0.863180558188      0.753117484177
 C        -0.091615975804      1.430451473060      0.629780844190
 C        -0.222125597280      2.695092241334      0.092898075417
 O        -1.403589338059      3.352116969859     -0.077019965160
 C         0.909316579721      3.406618789514     -0.327108328414
 O         0.773813110269      4.644055824764     -0.851678398770
 C         2.155080978158      2.836223080933     -0.201136078905
 H         7.845508980834      0.636700125951      0.197858774257
 H         4.945818263800      2.376629814716     -0.274547409120
 H         3.591259492680     -0.080404226786      0.925954918218
 H         1.269834529691     -0.126297376348      1.173133661043
 H        -0.971631831569      0.889477505313      0.951048086823
 H        -2.131359246650      2.811005656444      0.229404237848
 H        -0.162307839229      4.861780468551     -0.854676509006
 H         3.007046843171      3.409024391157     -0.533490687099
