# Supplementary material for: A Statistically Supported Antioxidant Activity DFT Benchmark—The Effects of Hartree–Fock Exchange and Basis Set Selection on Accuracy and Resources Uptake
Source: Molecules. 2021 Aug 20;26(16):5058. doi: 10.3390/molecules26165058 (PMC8398206; doi:10.3390/molecules26165058)
Supplement: Supplementary file 1 [file molecules-26-05058-s001.zip › SupplementaryMaterials_Spiegel2021/XYZ-Coordinates/8_PW6B95/11_def2-SVP/vacCFI_8_11.xyz]

 O         7.126325208278      1.230447102806      0.010155612353
 C         6.010532650452      0.590433639436      0.397242952874
 O         6.038108960114     -0.516450222268      0.875199624912
 C         4.806951855986      1.400288662624      0.163326713899
 C         3.601998320668      0.910109810295      0.494071553318
 C         2.304996864879      1.551177109114      0.342589651229
 C         1.161484051871      0.860020795468      0.754594661857
 C        -0.100118647477      1.431889135829      0.629698163030
 C        -0.231264784903      2.701474538280      0.091225204595
 O        -1.406411353449      3.356804741656     -0.078372294272
 C         0.907008611381      3.414718270209     -0.329858430997
 O         0.765625358057      4.646316352814     -0.850834206687
 C         2.155894808269      2.837845999056     -0.201544996695
 H         7.860846929735      0.630595566226      0.198771834800
 H         4.950312441027      2.384069645802     -0.277896535963
 H         3.597611666461     -0.091403190879      0.929397864809
 H         1.261942344643     -0.137147492872      1.177775873307
 H        -0.988462412500      0.889300685647      0.952224018511
 H        -2.142038511954      2.819517881436      0.226910233676
 H        -0.175032594431      4.860880047103     -0.851975364356
 H         3.015538232880      3.413040922162     -0.535422134330
