# Supplementary material for: A Statistically Supported Antioxidant Activity DFT Benchmark—The Effects of Hartree–Fock Exchange and Basis Set Selection on Accuracy and Resources Uptake
Source: Molecules. 2021 Aug 20;26(16):5058. doi: 10.3390/molecules26165058 (PMC8398206; doi:10.3390/molecules26165058)
Supplement: Supplementary file 1 [file molecules-26-05058-s001.zip › SupplementaryMaterials_Spiegel2021/XYZ-Coordinates/8_PW6B95/5_aug-cc-pVDZ/vacCFI_8_5.xyz]

 O         4.453003344195      1.178279661827      0.000000494800
 C         3.683835335608      0.063408239236      0.000000683622
 O         4.167053688471     -1.047236035339      0.000000316034
 C         2.255814910790      0.393994740596      0.000000249731
 C         1.344888570748     -0.592115659536      0.000000315495
 C        -0.104121731399     -0.462894832303      0.000000014720
 C        -0.879072385653     -1.626477574164      0.000000173143
 C        -2.267175658960     -1.558462423097      0.000000174889
 C        -2.891850802108     -0.322583092384     -0.000000073548
 O        -4.244859493976     -0.136811982277     -0.000000066639
 C        -2.131950772453      0.856447638014     -0.000000293966
 O        -2.745945234687      2.064929191684     -0.000000489766
 C        -0.753593144185      0.780962068871     -0.000000254546
 H         5.369293602162      0.874281950840      0.000000430125
 H         1.995638384957      1.447142922997     -0.000000327369
 H         1.734905413196     -1.609386792959      0.000000505928
 H        -0.388818178518     -2.595030556047      0.000000422333
 H        -2.864862697679     -2.466856587800      0.000000367393
 H        -4.697833657967     -0.982821109773      0.000000171159
 H        -3.698379979105      1.921618536892     -0.000000448059
 H        -0.193391513438      1.709861694724     -0.000000365479
