# Supplementary material for: A Statistically Supported Antioxidant Activity DFT Benchmark—The Effects of Hartree–Fock Exchange and Basis Set Selection on Accuracy and Resources Uptake
Source: Molecules. 2021 Aug 20;26(16):5058. doi: 10.3390/molecules26165058 (PMC8398206; doi:10.3390/molecules26165058)
Supplement: Supplementary file 1 [file molecules-26-05058-s001.zip › SupplementaryMaterials_Spiegel2021/XYZ-Coordinates/8_PW6B95/4_6-311G++dp/vacCFI_8_4.xyz]

 O         0.018658294086      0.000258288086      0.005821663090
 C        -0.020121603310     -0.000004992068      1.356087359772
 O         0.983589860474     -0.000299778175      2.024512107210
 C        -1.397625717390      0.000117960632      1.852515926642
 C        -1.625893865080     -0.000104689460      3.170459065034
 C        -2.909946880630     -0.000031143593      3.849201372102
 C        -2.925691218336     -0.000301209393      5.243562540581
 C        -4.123721442442     -0.000244515234      5.940662956562
 C        -5.317682875171      0.000083222875      5.247388644124
 O        -6.552368153147      0.000169318310      5.824838362584
 C        -5.323077631567      0.000357730070      3.847898574602
 O        -6.493956173385      0.000678112362      3.172005819627
 C        -4.129359836524      0.000299491463      3.162465261866
 H         0.949115460583      0.000158340574     -0.243877742971
 H        -2.183530591171      0.000390076292      1.113116983828
 H        -0.750476863990     -0.000371520435      3.810048797430
 H        -1.991868589893     -0.000557654228      5.786038189379
 H        -4.129359866911     -0.000455098588      7.022415915631
 H        -6.481781006321     -0.000028541247      6.779801544295
 H        -7.214023916162      0.000669335462      3.809001240615
 H        -4.166956465933      0.000516174209      2.083907773189
