# Supplementary material for: A Statistically Supported Antioxidant Activity DFT Benchmark—The Effects of Hartree–Fock Exchange and Basis Set Selection on Accuracy and Resources Uptake
Source: Molecules. 2021 Aug 20;26(16):5058. doi: 10.3390/molecules26165058 (PMC8398206; doi:10.3390/molecules26165058)
Supplement: Supplementary file 1 [file molecules-26-05058-s001.zip › SupplementaryMaterials_Spiegel2021/XYZ-Coordinates/8_PW6B95/3_6-311G+dp/vacCFI_8_3.xyz]

 O         0.019250246994      0.000083494368      0.005998714382
 C        -0.019995519951      0.000005012452      1.356239940513
 O         0.983452092117     -0.000043701193      2.025007889656
 C        -1.397687453134     -0.000010920797      1.852245491339
 C        -1.626145287864     -0.000086158336      3.170160324531
 C        -2.910167514769     -0.000114433351      3.848968470493
 C        -2.925694615346     -0.000193471358      5.243312877982
 C        -4.123606355998     -0.000223657300      5.940591191745
 C        -5.317646263595     -0.000174986103      5.247480013097
 O        -6.552244041844     -0.000198035354      5.825011159799
 C        -5.323229986397     -0.000095532273      3.848006773682
 O        -6.494220641059     -0.000048351760      3.172332762805
 C        -4.129622846684     -0.000065957132      3.162345311957
 H         0.949783087518      0.000089205776     -0.243369547404
 H        -2.183372827243      0.000039960183      1.112594771666
 H        -0.750735148603     -0.000131655820      3.809771391975
 H        -1.991768419349     -0.000231567978      5.785564033199
 H        -4.129154603907     -0.000284936529      7.022338013732
 H        -6.481656395223     -0.000252858714      6.779971828913
 H        -7.214134578091     -0.000079085921      3.809492646781
 H        -4.167493441806     -0.000004643927      2.083768840189
