# Supplementary material for: A Statistically Supported Antioxidant Activity DFT Benchmark—The Effects of Hartree–Fock Exchange and Basis Set Selection on Accuracy and Resources Uptake
Source: Molecules. 2021 Aug 20;26(16):5058. doi: 10.3390/molecules26165058 (PMC8398206; doi:10.3390/molecules26165058)
Supplement: Supplementary file 1 [file molecules-26-05058-s001.zip › SupplementaryMaterials_Spiegel2021/XYZ-Coordinates/8_PW6B95/12_def2-TZVP/vacCFI_8_12.xyz]

 O         7.106783987316      1.241243167814      0.006888934864
 C         5.990980112862      0.592128407332      0.398154731167
 O         6.030042072203     -0.512722280095      0.874251039053
 C         4.791896021345      1.397473988725      0.165792934254
 C         3.594177798195      0.910739664204      0.494549797433
 C         2.303800702224      1.552996225667      0.341972708897
 C         1.166524910150      0.865457042734      0.752034895235
 C        -0.088519498512      1.433166681175      0.628379698967
 C        -0.217125732307      2.695655078266      0.092577873904
 O        -1.399952384511      3.347446194592     -0.074675306378
 C         0.913273420687      3.402765246898     -0.325313211079
 O         0.782470766999      4.640129739507     -0.849988017777
 C         2.156146462262      2.832172395013     -0.199212386257
 H         7.845275353485      0.649008614160      0.191799807769
 H         4.934991551776      2.372002324755     -0.271538621349
 H         3.581877418050     -0.081833237372      0.926907497888
 H         1.267637322855     -0.123092411295      1.171536415886
 H        -0.968390206611      0.893905486089      0.948817428311
 H        -2.127881431317      2.804860327283      0.232319983112
 H        -0.151913380182      4.869061889169     -0.857896308374
 H         3.009754733675      3.401365458231     -0.530079888956
