# Supplementary material for: A Statistically Supported Antioxidant Activity DFT Benchmark—The Effects of Hartree–Fock Exchange and Basis Set Selection on Accuracy and Resources Uptake
Source: Molecules. 2021 Aug 20;26(16):5058. doi: 10.3390/molecules26165058 (PMC8398206; doi:10.3390/molecules26165058)
Supplement: Supplementary file 1 [file molecules-26-05058-s001.zip › SupplementaryMaterials_Spiegel2021/XYZ-Coordinates/8_PW6B95/10_cc-pVTZ/vacCFI_8_10.xyz]

 O         7.106427641528      1.240896807064      0.007195945572
 C         5.989875297874      0.592221156893      0.398364540673
 O         6.027398168470     -0.512976116347      0.874834108010
 C         4.791709568672      1.398561430524      0.165406316673
 C         3.594322363179      0.911882828725      0.494117053970
 C         2.303990467656      1.553558911266      0.341725605770
 C         1.167450855910      0.865834319251      0.751827692683
 C        -0.087521063114      1.433297282696      0.628216421859
 C        -0.216576769846      2.695397632777      0.092540031227
 O        -1.399960124942      3.347444169244     -0.074830141736
 C         0.913521706958      3.402942489453     -0.325542828208
 O         0.781682017833      4.640763748990     -0.850398964622
 C         2.156124820462      2.832559365189     -0.199451164348
 H         7.841094184424      0.646877528004      0.193308925599
 H         4.934613751793      2.372198380905     -0.271580107095
 H         3.583318663942     -0.079849836975      0.926047352943
 H         1.269014135685     -0.121819203095      1.170964207647
 H        -0.966749792210      0.894620234476      0.948362483117
 H        -2.124452598198      2.803061308302      0.232640714556
 H        -0.152339890863      4.865223846016     -0.856428927475
 H         3.008906594786      3.401233716641     -0.530039266817
