# Supplementary material for: A Statistically Supported Antioxidant Activity DFT Benchmark—The Effects of Hartree–Fock Exchange and Basis Set Selection on Accuracy and Resources Uptake
Source: Molecules. 2021 Aug 20;26(16):5058. doi: 10.3390/molecules26165058 (PMC8398206; doi:10.3390/molecules26165058)
Supplement: Supplementary file 1 [file molecules-26-05058-s001.zip › SupplementaryMaterials_Spiegel2021/XYZ-Coordinates/7_M06-2X/2_6-31G++dp/vacCFI_7_2.xyz]

 O         7.131636254892      1.238273045484      0.006077851074
 C         6.013149068827      0.589559349912      0.397096380574
 O         6.048419919830     -0.522263923281      0.876236799428
 C         4.802460040583      1.400121110390      0.163730709092
 C         3.604438092733      0.899388897079      0.498298542233
 C         2.300202295819      1.546478721648      0.345041566953
 C         1.157327044077      0.854071995407      0.757407696934
 C        -0.107596549769      1.426920456557      0.632527743490
 C        -0.233443068105      2.697709888829      0.093250727563
 O        -1.417485334569      3.359404015707     -0.078106753928
 C         0.904868983732      3.407447331995     -0.326190989747
 O         0.778577891842      4.650461639625     -0.853368021628
 C         2.156695731516      2.833746309157     -0.199659379200
 H         7.879593684235      0.649630398154      0.188394911287
 H         4.945558776740      2.380914567561     -0.275989299052
 H         3.597778777063     -0.099975026278      0.932727688084
 H         1.256151962684     -0.141001822322      1.179652712855
 H        -0.993184118690      0.885257977450      0.954289334487
 H        -2.159067984508      2.824818657137      0.226492420855
 H        -0.157464587208      4.893499740735     -0.867271303403
 H         3.013233118277      3.409466669055     -0.533359337951
