# Supplementary material for: A Statistically Supported Antioxidant Activity DFT Benchmark—The Effects of Hartree–Fock Exchange and Basis Set Selection on Accuracy and Resources Uptake
Source: Molecules. 2021 Aug 20;26(16):5058. doi: 10.3390/molecules26165058 (PMC8398206; doi:10.3390/molecules26165058)
Supplement: Supplementary file 1 [file molecules-26-05058-s001.zip › SupplementaryMaterials_Spiegel2021/XYZ-Coordinates/7_M06-2X/6_aug-cc-pVTZ/vacCFI_7_6.xyz]

 O         0.017146694301      0.000004414656      0.002279550010
 C        -0.018175187395     -0.000000288407      1.351775611487
 O         0.984396387398     -0.000003841745      2.017559234275
 C        -1.401588598337      0.000000542492      1.857048751795
 C        -1.619141437775     -0.000002055992      3.172496598257
 C        -2.908983050629     -0.000000950304      3.855375581964
 C        -2.926830979308     -0.000009388299      5.247458747176
 C        -4.128672850099     -0.000009228118      5.942143210158
 C        -5.320521217847     -0.000000280335      5.246152643566
 O        -6.555474752967      0.000000839398      5.827436336282
 C        -5.321180905587      0.000008713021      3.845661120426
 O        -6.492276670930      0.000017752996      3.165153787839
 C        -4.125264697610      0.000008375156      3.163263106597
 H         0.948784214609      0.000003957479     -0.253698050173
 H        -2.190725643490      0.000003472713      1.119220205376
 H        -0.740683215454     -0.000005501004      3.810544340837
 H        -1.992792880046     -0.000016408157      5.792456601224
 H        -4.139820886242     -0.000016086830      7.025223895580
 H        -6.477702520044     -0.000005368073      6.784774783312
 H        -7.219726305795      0.000016680175      3.797464657449
 H        -4.160575237217      0.000015772814      2.082928933921
