# Supplementary material for: A Statistically Supported Antioxidant Activity DFT Benchmark—The Effects of Hartree–Fock Exchange and Basis Set Selection on Accuracy and Resources Uptake
Source: Molecules. 2021 Aug 20;26(16):5058. doi: 10.3390/molecules26165058 (PMC8398206; doi:10.3390/molecules26165058)
Supplement: Supplementary file 1 [file molecules-26-05058-s001.zip › SupplementaryMaterials_Spiegel2021/XYZ-Coordinates/7_M06-2X/8_def2-TZVPD/vacCFI_7_8.xyz]

 O         7.117029388260      1.241865604488      0.005148776896
 C         6.002505402477      0.589548240407      0.396878886979
 O         6.041199523386     -0.514952518239      0.871608185963
 C         4.792519328260      1.397890092696      0.165139442103
 C         3.599813498250      0.901807511744      0.496838328326
 C         2.299502180476      1.548015567022      0.344187538633
 C         1.160293230260      0.859759725324      0.753906036015
 C        -0.098538677042      1.431818867703      0.629319153592
 C        -0.224254444814      2.697795531071      0.093157594916
 O        -1.409454813953      3.352435194776     -0.074415394788
 C         0.910956589822      3.404453444454     -0.324142010864
 O         0.785918389054      4.646097632999     -0.849828225993
 C         2.156665782858      2.830711199880     -0.197541274797
 H         7.864496781577      0.654467389752      0.186452739507
 H         4.935092248280      2.376052607280     -0.272598809304
 H         3.590962620125     -0.094808981197      0.929478943016
 H         1.259162068871     -0.132633051732      1.174169030095
 H        -0.983298881604      0.893468614015      0.949179692706
 H        -2.142334036146      2.810022732618      0.232334566813
 H        -0.148843434615      4.887003834333     -0.862676004107
 H         3.012457257008      3.403110764097     -0.529317187652
