# Supplementary material for: A Statistically Supported Antioxidant Activity DFT Benchmark—The Effects of Hartree–Fock Exchange and Basis Set Selection on Accuracy and Resources Uptake
Source: Molecules. 2021 Aug 20;26(16):5058. doi: 10.3390/molecules26165058 (PMC8398206; doi:10.3390/molecules26165058)
Supplement: Supplementary file 1 [file molecules-26-05058-s001.zip › SupplementaryMaterials_Spiegel2021/XYZ-Coordinates/7_M06-2X/7_def2-SVPD/vacCFI_7_7.xyz]

 O         7.130708813538      1.238902554510      0.005101581901
 C         6.017665837122      0.588857205031      0.395693495452
 O         6.055299413317     -0.517618338802      0.871367737051
 C         4.802021420651      1.397158830897      0.164530486579
 C         3.603716564693      0.895735968525      0.499084661293
 C         2.297946744877      1.541642089970      0.347100411539
 C         1.151533826862      0.852114452991      0.758077763187
 C        -0.111171886329      1.429458985012      0.631581453446
 C        -0.236230035180      2.702056590620      0.092484987309
 O        -1.416645871200      3.358736661106     -0.076440117377
 C         0.906806612581      3.409927577747     -0.326109421202
 O         0.780988874737      4.648595160277     -0.850432380705
 C         2.156682868024      2.830431346873     -0.197424320587
 H         7.884158318901      0.659892862066      0.182179628108
 H         4.941576607540      2.383010702038     -0.276235160660
 H         3.600478072108     -0.107873435698      0.934198446195
 H         1.249907786920     -0.146870860611      1.181246760761
 H        -1.001884071699      0.888071245069      0.953342995519
 H        -2.159302296743      2.828999187743      0.225776771141
 H        -0.150921488381      4.897237856761     -0.866910997518
 H         3.018513887660      3.405463357877     -0.530934781434
