# Supplementary material for: A Statistically Supported Antioxidant Activity DFT Benchmark—The Effects of Hartree–Fock Exchange and Basis Set Selection on Accuracy and Resources Uptake
Source: Molecules. 2021 Aug 20;26(16):5058. doi: 10.3390/molecules26165058 (PMC8398206; doi:10.3390/molecules26165058)
Supplement: Supplementary file 1 [file molecules-26-05058-s001.zip › SupplementaryMaterials_Spiegel2021/XYZ-Coordinates/7_M06-2X/13_6-31Gdp/vacCFI_7_13.xyz]

 O         7.129971559404      1.233517063108      0.007889404025
 C         6.009979516653      0.589673975649      0.397322918320
 O         6.037242513769     -0.520628422591      0.876984225232
 C         4.802337827733      1.404662378384      0.161604692726
 C         3.605662574480      0.905308613851      0.495789027948
 C         2.301425148462      1.550101868022      0.343474376288
 C         1.160732166077      0.857507997530      0.756139133367
 C        -0.103790670255      1.428718247001      0.631902650771
 C        -0.231470735315      2.698192660331      0.092915851474
 O        -1.414454325255      3.359287005332     -0.078358043614
 C         0.906266828291      3.410169502114     -0.327881181828
 O         0.773557162898      4.651255495558     -0.854043640259
 C         2.157087484956      2.836958894627     -0.201432879184
 H         7.866587665925      0.633143593002      0.196527789369
 H         4.946498337149      2.384998952592     -0.278397218259
 H         3.602788279673     -0.093848355250      0.930124742155
 H         1.261976742442     -0.137042832932      1.178281437654
 H        -0.989210410620      0.887187250726      0.953926146647
 H        -2.147720939036      2.815849083733      0.229581851049
 H        -0.166759221768      4.876261871607     -0.859648051691
 H         3.013142494336      3.412655157606     -0.535423232190
