# Supplementary material for: A Statistically Supported Antioxidant Activity DFT Benchmark—The Effects of Hartree–Fock Exchange and Basis Set Selection on Accuracy and Resources Uptake
Source: Molecules. 2021 Aug 20;26(16):5058. doi: 10.3390/molecules26165058 (PMC8398206; doi:10.3390/molecules26165058)
Supplement: Supplementary file 1 [file molecules-26-05058-s001.zip › SupplementaryMaterials_Spiegel2021/XYZ-Coordinates/7_M06-2X/1_6-31G+dp/vacCFI_7_1.xyz]

 O         7.135012901251      1.252434973970      0.042499408842
 C         6.012960684545      0.589251282439      0.397199754038
 O         6.044227949080     -0.538519687837      0.837725806822
 C         4.803919371866      1.406279897952      0.177930956466
 C         3.602856749280      0.892047236350      0.479444705337
 C         2.299094563850      1.541537098901      0.332289473990
 C         1.157900218727      0.855087983498      0.759108546652
 C        -0.106002111272      1.432296377525      0.644927183125
 C        -0.232726553543      2.700745830453      0.100353440034
 O        -1.416060198353      3.365839048581     -0.062533909819
 C         0.903580627400      3.403339033877     -0.336106509032
 O         0.776120359474      4.642832060528     -0.871137948231
 C         2.154388667685      2.824853021320     -0.221339013723
 H         7.881869110164      0.658845470935      0.213043601207
 H         4.950960555096      2.402714805846     -0.223858066372
 H         3.593574106816     -0.120264715572      0.882848027677
 H         1.257452331198     -0.138012956531      1.185836106934
 H        -0.990184900897      0.895670824617      0.978804628372
 H        -2.156432892291      2.835767356544      0.252661329710
 H        -0.159481782408      4.887825862060     -0.879892845943
 H         3.008820242331      3.393359194543     -0.572524676087
