# Supplementary material for: A Statistically Supported Antioxidant Activity DFT Benchmark—The Effects of Hartree–Fock Exchange and Basis Set Selection on Accuracy and Resources Uptake
Source: Molecules. 2021 Aug 20;26(16):5058. doi: 10.3390/molecules26165058 (PMC8398206; doi:10.3390/molecules26165058)
Supplement: Supplementary file 1 [file molecules-26-05058-s001.zip › SupplementaryMaterials_Spiegel2021/XYZ-Coordinates/7_M06-2X/9_cc-pVDZ/vacCFI_7_9.xyz]

 O         7.131364766127      1.235173933498      0.006905868942
 C         6.013559868940      0.588923652036      0.397006059117
 O         6.040465566699     -0.519649543300      0.875678278302
 C         4.804434197613      1.405010900538      0.161151859723
 C         3.606359544523      0.903822168746      0.496137525893
 C         2.300976362494      1.548017878832      0.344345677954
 C         1.158257728708      0.856069240745      0.756737995224
 C        -0.106924979967      1.430832098414      0.631154860269
 C        -0.234538472478      2.702079436534      0.091714164742
 O        -1.416907870333      3.363679532122     -0.079685859559
 C         0.906362413873      3.413676950157     -0.329031688522
 O         0.775636706722      4.654852136172     -0.855111431839
 C         2.157199929848      2.836668037344     -0.201067516512
 H         7.867875607941      0.630858409863      0.197120586382
 H         4.947985580804      2.390870495216     -0.280943218518
 H         3.606135868144     -0.100563084955      0.932234099836
 H         1.258424132688     -0.143479048993      1.180903005265
 H        -0.997906777480      0.888050164840      0.954117417445
 H        -2.145958490865      2.811840033136      0.231344943420
 H        -0.168833782828      4.872175057116     -0.856926587163
 H         3.017882098834      3.415021551970     -0.536506040331
