# Supplementary material for: A Statistically Supported Antioxidant Activity DFT Benchmark—The Effects of Hartree–Fock Exchange and Basis Set Selection on Accuracy and Resources Uptake
Source: Molecules. 2021 Aug 20;26(16):5058. doi: 10.3390/molecules26165058 (PMC8398206; doi:10.3390/molecules26165058)
Supplement: Supplementary file 1 [file molecules-26-05058-s001.zip › SupplementaryMaterials_Spiegel2021/XYZ-Coordinates/7_M06-2X/14_6-311Gdp/vacCFI_7_14.xyz]

 O         7.121906254338      1.238648873843      0.006985693713
 C         6.007116784704      0.588474099459      0.398244929233
 O         6.039902995761     -0.515806262397      0.874351937001
 C         4.797460613748      1.401214975678      0.163803569513
 C         3.603492941078      0.902597419631      0.497028267212
 C         2.299922163654      1.547604404723      0.344578248653
 C         1.160098412581      0.857033227945      0.755827405433
 C        -0.102064767759      1.430000058403      0.630595017629
 C        -0.228358245248      2.697720257593      0.092685014129
 O        -1.411279601537      3.358536304950     -0.078431301305
 C         0.908928365464      3.407790076078     -0.326779355239
 O         0.779910431188      4.648569086888     -0.852728888363
 C         2.156444754223      2.832981088240     -0.199314513516
 H         7.863790987701      0.648065386594      0.190756432450
 H         4.941596232829      2.380007142230     -0.275145267405
 H         3.598657640555     -0.095086659492      0.930550982304
 H         1.259481472794     -0.136002191789      1.177140416317
 H        -0.986983160707      0.890324185714      0.951410896930
 H        -2.142708161181      2.816888172914      0.228230205753
 H        -0.156736344372      4.876423702844     -0.860004837029
 H         3.011270229942      3.407946648865     -0.532504855918
