# Supplementary material for: A Statistically Supported Antioxidant Activity DFT Benchmark—The Effects of Hartree–Fock Exchange and Basis Set Selection on Accuracy and Resources Uptake
Source: Molecules. 2021 Aug 20;26(16):5058. doi: 10.3390/molecules26165058 (PMC8398206; doi:10.3390/molecules26165058)
Supplement: Supplementary file 1 [file molecules-26-05058-s001.zip › SupplementaryMaterials_Spiegel2021/XYZ-Coordinates/7_M06-2X/11_def2-SVP/vacCFI_7_11.xyz]

 O         7.130910326100      1.234880733598      0.006899734159
 C         6.018490639684      0.589922548893      0.395690625710
 O         6.047325302317     -0.514968556965      0.872207521812
 C         4.803354555099      1.401119532786      0.162811740439
 C         3.605456664165      0.899006821545      0.498004019079
 C         2.299670796891      1.544220762741      0.346015375603
 C         1.154917839290      0.853864453152      0.757663666088
 C        -0.109160435833      1.431606188619      0.630860048478
 C        -0.235723093491      2.703696439510      0.091385399107
 O        -1.412596160526      3.362295494788     -0.079039986001
 C         0.908144772271      3.415011417432     -0.329268444965
 O         0.774114304912      4.649864182953     -0.851856356179
 C         2.158072966144      2.833622590178     -0.199496515081
 H         7.875936334468      0.643130912999      0.190631552316
 H         4.942814110849      2.388271040941     -0.279112434157
 H         3.605297213222     -0.105749717289      0.933918154429
 H         1.252661146743     -0.146264199326      1.181976021198
 H        -1.002162667575      0.890997377962      0.952879332722
 H        -2.150192043367      2.823560212097      0.226941350686
 H        -0.166135842601      4.875781713103     -0.857752085623
 H         3.020653271239      3.410060050284     -0.534078719821
