# Supplementary material for: A Statistically Supported Antioxidant Activity DFT Benchmark—The Effects of Hartree–Fock Exchange and Basis Set Selection on Accuracy and Resources Uptake
Source: Molecules. 2021 Aug 20;26(16):5058. doi: 10.3390/molecules26165058 (PMC8398206; doi:10.3390/molecules26165058)
Supplement: Supplementary file 1 [file molecules-26-05058-s001.zip › SupplementaryMaterials_Spiegel2021/XYZ-Coordinates/7_M06-2X/5_aug-cc-pVDZ/vacCFI_7_5.xyz]

 O         7.132033659941      1.242795401224      0.003442144423
 C         6.013656066458      0.588577136804      0.396605311259
 O         6.052796824000     -0.521646715645      0.874136753988
 C         4.801119694549      1.398787682773      0.164050087230
 C         3.602677031059      0.897198132343      0.498869535818
 C         2.298525653647      1.545687061571      0.345400805684
 C         1.154483543516      0.854169979340      0.757237223721
 C        -0.110162497945      1.428927314353      0.631868137466
 C        -0.234168328971      2.701044178944      0.092462386234
 O        -1.421330971327      3.359864347962     -0.076940256477
 C         0.905985003425      3.410232884534     -0.326655255403
 O         0.783862638529      4.655257221594     -0.854499442116
 C         2.157515340901      2.833853386060     -0.199298539225
 H         7.876375518678      0.651485941377      0.186933137085
 H         4.943935426657      2.382919786856     -0.276622505255
 H         3.596051524373     -0.105149544449      0.934104369230
 H         1.253288595112     -0.144028801883      1.180348947213
 H        -1.000075326118      0.887414112100      0.953784876630
 H        -2.151197158835      2.813016139087      0.231617686011
 H        -0.152049300968      4.894320892024     -0.866509122624
 H         3.018527063318      3.409203463031     -0.533056280894
