# Supplementary material for: A Statistically Supported Antioxidant Activity DFT Benchmark—The Effects of Hartree–Fock Exchange and Basis Set Selection on Accuracy and Resources Uptake
Source: Molecules. 2021 Aug 20;26(16):5058. doi: 10.3390/molecules26165058 (PMC8398206; doi:10.3390/molecules26165058)
Supplement: Supplementary file 1 [file molecules-26-05058-s001.zip › SupplementaryMaterials_Spiegel2021/XYZ-Coordinates/7_M06-2X/4_6-311G++dp/vacCFI_7_4.xyz]

 O         7.122056386509      1.241683125604      0.003913187967
 C         6.008515068202      0.589633800239      0.400733602541
 O         6.047453525435     -0.513334265525      0.881777713458
 C         4.797018847596      1.397845199497      0.165272211253
 C         3.602603728091      0.900440391811      0.502109113291
 C         2.299480206742      1.546851401362      0.346843257932
 C         1.158650233779      0.858442915739      0.762384636823
 C        -0.103341746888      1.430848294560      0.635590060736
 C        -0.228924259041      2.696675176805      0.091485696029
 O        -1.412523134487      3.356032847870     -0.081295423492
 C         0.907583202764      3.403029977628     -0.331520711690
 O         0.782209395000      4.642072077913     -0.863871692176
 C         2.156159747492      2.829169221137     -0.202758339401
 H         7.871719627896      0.659860669158      0.185536039296
 H         4.939426583426      2.374824283791     -0.278324629299
 H         3.594542355670     -0.095124191966      0.940589965406
 H         1.257052330379     -0.132824477407      1.188466293549
 H        -0.988113116845      0.892838942193      0.959673102514
 H        -2.149002045624      2.821497563707      0.226587204013
 H        -0.151867294434      4.881264399603     -0.876614853023
 H         3.011150358161      3.402202645496     -0.539296437511
