# Supplementary material for: A Statistically Supported Antioxidant Activity DFT Benchmark—The Effects of Hartree–Fock Exchange and Basis Set Selection on Accuracy and Resources Uptake
Source: Molecules. 2021 Aug 20;26(16):5058. doi: 10.3390/molecules26165058 (PMC8398206; doi:10.3390/molecules26165058)
Supplement: Supplementary file 1 [file molecules-26-05058-s001.zip › SupplementaryMaterials_Spiegel2021/XYZ-Coordinates/7_M06-2X/3_6-311G+dp/vacCFI_7_3.xyz]

 O         7.122123462430      1.241846912036      0.004897900352
 C         6.008111673655      0.588185584468      0.397696121021
 O         6.046372801645     -0.517012121911      0.873578439950
 C         4.796944430622      1.397738357762      0.165010248532
 C         3.602213217726      0.898851279952      0.498542457839
 C         2.299246341712      1.546121697503      0.345274044267
 C         1.157975234625      0.855925140664      0.756597237433
 C        -0.103826391915      1.429126116566      0.631442635553
 C        -0.228687819054      2.697531289525      0.093215396975
 O        -1.411976491508      3.357931049125     -0.077471252805
 C         0.908276420237      3.405679596027     -0.325477291593
 O         0.783547442085      4.647233106082     -0.852065873760
 C         2.156636049769      2.831018880731     -0.198372292420
 H         7.871495066403      0.659016280369      0.184427523359
 H         4.940023038082      2.376763522761     -0.273876791858
 H         3.593766584897     -0.098780583726      0.932316323952
 H         1.255961856361     -0.137340289358      1.178052503219
 H        -0.988975971911      0.889778321646      0.952212972350
 H        -2.148842045870      2.822113972689      0.227238653502
 H        -0.150485811587      4.886580608529     -0.864438519533
 H         3.011950911596      3.405621278560     -0.531520436336
