# Supplementary material for: A Statistically Supported Antioxidant Activity DFT Benchmark—The Effects of Hartree–Fock Exchange and Basis Set Selection on Accuracy and Resources Uptake
Source: Molecules. 2021 Aug 20;26(16):5058. doi: 10.3390/molecules26165058 (PMC8398206; doi:10.3390/molecules26165058)
Supplement: Supplementary file 1 [file molecules-26-05058-s001.zip › SupplementaryMaterials_Spiegel2021/XYZ-Coordinates/7_M06-2X/12_def2-TZVP/vacCFI_7_12.xyz]

 O         7.120804644096      1.235076856506      0.008064308172
 C         5.999813416895      0.591340828751      0.396945191603
 O         6.032491133296     -0.513821486900      0.872993011957
 C         4.789668652499      1.402899384599      0.163475440289
 C         3.602904729932      0.902581380039      0.496610414241
 C         2.297920066443      1.548871045881      0.344096488348
 C         1.162014068472      0.860617498179      0.753791336412
 C        -0.096914436963      1.431790161854      0.629350389512
 C        -0.219949565522      2.696101233204      0.093095600649
 O        -1.405511972988      3.354126938928     -0.076195040118
 C         0.913610920115      3.402721016209     -0.324337195635
 O         0.774924050080      4.643259199321     -0.848752231077
 C         2.158330124292      2.829832084217     -0.197759634673
 H         7.867534366147      0.649242305090      0.189013426210
 H         4.933092166379      2.384674342920     -0.276306309757
 H         3.600858933922     -0.098313645463      0.930848356626
 H         1.263702752818     -0.135564070118      1.175854990429
 H        -0.984639840687      0.891040645204      0.950778265694
 H        -2.146815059276      2.824234064855      0.226194156690
 H        -0.159932826612      4.879657736973     -0.859740237833
 H         3.017943676433      3.403562478731     -0.530740730092
