# Supplementary material for: A Statistically Supported Antioxidant Activity DFT Benchmark—The Effects of Hartree–Fock Exchange and Basis Set Selection on Accuracy and Resources Uptake
Source: Molecules. 2021 Aug 20;26(16):5058. doi: 10.3390/molecules26165058 (PMC8398206; doi:10.3390/molecules26165058)
Supplement: Supplementary file 1 [file molecules-26-05058-s001.zip › SupplementaryMaterials_Spiegel2021/XYZ-Coordinates/7_M06-2X/10_cc-pVTZ/vacCFI_7_10.xyz]

 O         7.115451664854      1.243006068800      0.004962055713
 C         6.001575598868      0.590503523865      0.397279363700
 O         6.040393195067     -0.514122614349      0.872885423152
 C         4.791673520423      1.398176885274      0.165286973213
 C         3.599503960292      0.902332691581      0.497297001305
 C         2.299477175389      1.547612883071      0.344616865368
 C         1.160944993907      0.860093570726      0.754600452974
 C        -0.097645507290      1.432734948578      0.629391799647
 C        -0.223010026210      2.697858701391      0.092563368928
 O        -1.408443566833      3.353753265683     -0.075950969648
 C         0.912453947722      3.404575832888     -0.325454619236
 O         0.785180988583      4.645937212991     -0.851784793403
 C         2.157034834719      2.830102901859     -0.198076764940
 H         7.859819854839      0.654603948512      0.187400620600
 H         4.933003393626      2.375544725505     -0.272744505112
 H         3.591617455235     -0.093342083305      0.930204807663
 H         1.259882818682     -0.131284907107      1.175202001569
 H        -0.982141323124      0.895460528843      0.949269375901
 H        -2.137539053331      2.809441819698      0.231754911935
 H        -0.149960350810      4.879618312638     -0.861570071089
 H         3.012576425394      3.401321782859     -0.529853298239
