# Supplementary material for: A Statistically Supported Antioxidant Activity DFT Benchmark—The Effects of Hartree–Fock Exchange and Basis Set Selection on Accuracy and Resources Uptake
Source: Molecules. 2021 Aug 20;26(16):5058. doi: 10.3390/molecules26165058 (PMC8398206; doi:10.3390/molecules26165058)
Supplement: Supplementary file 1 [file molecules-26-05058-s001.zip › SupplementaryMaterials_Spiegel2021/XYZ-Coordinates/6_M11/2_6-31G++dp/vacCFI_6_2.xyz]

 O         7.139433378948      1.229474530604      0.009326077184
 C         6.012392632157      0.590877377778      0.396521224423
 O         6.042206587869     -0.523204606723      0.876865055556
 C         4.802286343903      1.405982044669      0.161261086520
 C         3.608722579761      0.900898878525      0.497044756241
 C         2.298891309746      1.548625976859      0.344138534463
 C         1.158557447138      0.855073917432      0.756471032432
 C        -0.107346743876      1.426540418041      0.632350107617
 C        -0.231576170208      2.696902753998      0.093447637545
 O        -1.417811493971      3.360385063215     -0.078376114875
 C         0.904971728864      3.407117994797     -0.325742800556
 O         0.767668611733      4.650788017059     -0.851788829343
 C         2.157306692375      2.834738171369     -0.199899064177
 H         7.884733095726      0.637314695144      0.193322245398
 H         4.948868969037      2.390996113756     -0.280341988260
 H         3.607757953616     -0.103629458064      0.932875759594
 H         1.260427535440     -0.144965325403      1.180300817984
 H        -0.996771904937      0.881872611747      0.955569656592
 H        -2.166744075047      2.834296238465      0.223048735358
 H        -0.169876817456      4.890502026122     -0.864107511065
 H         3.017752337189      3.413342551776     -0.535006438999
