# Supplementary material for: A Statistically Supported Antioxidant Activity DFT Benchmark—The Effects of Hartree–Fock Exchange and Basis Set Selection on Accuracy and Resources Uptake
Source: Molecules. 2021 Aug 20;26(16):5058. doi: 10.3390/molecules26165058 (PMC8398206; doi:10.3390/molecules26165058)
Supplement: Supplementary file 1 [file molecules-26-05058-s001.zip › SupplementaryMaterials_Spiegel2021/XYZ-Coordinates/6_M11/6_aug-cc-pVTZ/vacCFI_6_6.xyz]

 O         7.118060358442      1.239262800524      0.007336465319
 C         5.997014309342      0.592914901895      0.397645728694
 O         6.031054802975     -0.512232254993      0.874230140662
 C         4.786569872171      1.403125399365      0.164185508594
 C         3.601235379114      0.902224609891      0.497609906367
 C         2.297325582493      1.548172601731      0.344625196368
 C         1.162048657658      0.860977818842      0.754500859138
 C        -0.095678334922      1.432384079703      0.629429115780
 C        -0.218066614756      2.695517919437      0.092496190959
 O        -1.404093652385      3.353387376553     -0.077186581464
 C         0.915078461270      3.400585849801     -0.324958520514
 O         0.779210247587      4.641774634391     -0.851059283153
 C         2.158892483063      2.827563566497     -0.197819351292
 H         7.862774691217      0.653561274152      0.188853440603
 H         4.927834413585      2.382966513382     -0.275089254107
 H         3.599868189969     -0.096317895886      0.931372718585
 H         1.262950143619     -0.132754191015      1.176465540355
 H        -0.982286850741      0.894178864038      0.950196866245
 H        -2.141045859055      2.820424875658      0.226668791688
 H        -0.154301977722      4.877343871239     -0.861955703802
 H         3.017405697076      3.398867384795     -0.530267775026
