# Supplementary material for: A Statistically Supported Antioxidant Activity DFT Benchmark—The Effects of Hartree–Fock Exchange and Basis Set Selection on Accuracy and Resources Uptake
Source: Molecules. 2021 Aug 20;26(16):5058. doi: 10.3390/molecules26165058 (PMC8398206; doi:10.3390/molecules26165058)
Supplement: Supplementary file 1 [file molecules-26-05058-s001.zip › SupplementaryMaterials_Spiegel2021/XYZ-Coordinates/6_M11/8_def2-TZVPD/vacCFI_6_8.xyz]

 O         7.121422975299      1.234224024577      0.008235429711
 C         5.999391685323      0.591421389513      0.397075115395
 O         6.031383507510     -0.513778150260      0.873518073454
 C         4.789718342336      1.403334076964      0.163259001795
 C         3.603005207753      0.902799458800      0.496702978685
 C         2.298094449504      1.549185361266      0.344044011190
 C         1.162015942079      0.860841439692      0.754025547244
 C        -0.096871087784      1.431691609163      0.629634516464
 C        -0.220177498231      2.696094082237      0.093051120006
 O        -1.406244985399      3.352853971521     -0.075752428408
 C         0.913263743588      3.402401211495     -0.324466278889
 O         0.775154169240      4.643138390706     -0.849331033733
 C         2.158406624746      2.829878163352     -0.198003286525
 H         7.868656746857      0.648544253685      0.189181786712
 H         4.933263764608      2.384951390719     -0.276754379406
 H         3.601506831942     -0.097972551281      0.931112888685
 H         1.264028718144     -0.135343597978      1.176306898993
 H        -0.984638962154      0.890916990348      0.951256801200
 H        -2.148111221088      2.823132128167      0.226783665645
 H        -0.159425454272      4.881958701639     -0.861412302332
 H         3.018006499998      3.403657655675     -0.531188125885
