# Supplementary material for: A Statistically Supported Antioxidant Activity DFT Benchmark—The Effects of Hartree–Fock Exchange and Basis Set Selection on Accuracy and Resources Uptake
Source: Molecules. 2021 Aug 20;26(16):5058. doi: 10.3390/molecules26165058 (PMC8398206; doi:10.3390/molecules26165058)
Supplement: Supplementary file 1 [file molecules-26-05058-s001.zip › SupplementaryMaterials_Spiegel2021/XYZ-Coordinates/6_M11/7_def2-SVPD/vacCFI_6_7.xyz]

 O         7.137590944282      1.227754864983      0.009534278935
 C         6.016223466177      0.588895061973      0.396078235809
 O         6.046577992693     -0.519647202003      0.873430734864
 C         4.802072994428      1.403225262322      0.162045711749
 C         3.607923503135      0.898944517768      0.497405189491
 C         2.297106863215      1.545827812051      0.345385275948
 C         1.154355800047      0.854242241459      0.756887805269
 C        -0.109494593659      1.428788694318      0.631616072256
 C        -0.233972850033      2.700625020043      0.092700058193
 O        -1.416951573221      3.357677539244     -0.076237306276
 C         0.906284656693      3.409966987118     -0.326252976197
 O         0.768785671891      4.649026283498     -0.849693003037
 C         2.156835364853      2.832851587839     -0.198566003152
 H         7.889382641927      0.645984911764      0.188044452667
 H         4.945722657305      2.393761035629     -0.281206754296
 H         3.610437487568     -0.110449926918      0.934527280978
 H         1.256998062244     -0.150426525849      1.182174474988
 H        -1.004950141214      0.883990360459      0.955313652404
 H        -2.167222556310      2.836617302561      0.222967172128
 H        -0.164846884883      4.894875801455     -0.864854182054
 H         3.022990491767      3.411398365431     -0.534020181876
