# Supplementary material for: A Statistically Supported Antioxidant Activity DFT Benchmark—The Effects of Hartree–Fock Exchange and Basis Set Selection on Accuracy and Resources Uptake
Source: Molecules. 2021 Aug 20;26(16):5058. doi: 10.3390/molecules26165058 (PMC8398206; doi:10.3390/molecules26165058)
Supplement: Supplementary file 1 [file molecules-26-05058-s001.zip › SupplementaryMaterials_Spiegel2021/XYZ-Coordinates/6_M11/13_6-31Gdp/vacCFI_6_13.xyz]

 O         7.138676999023      1.222617485496      0.011990997737
 C         6.009807848445      0.590123637909      0.397295739396
 O         6.028499427479     -0.522002433533      0.878561393457
 C         4.803506658927      1.411813903325      0.158500713434
 C         3.611005610546      0.908301035778      0.494002540860
 C         2.300565194050      1.553001051723      0.342287491795
 C         1.162777625084      0.858794436432      0.755210740657
 C        -0.103597579362      1.428273459596      0.631847964343
 C        -0.230624860702      2.697243185719      0.093116618356
 O        -1.414575643824      3.360997811304     -0.079262627843
 C         0.905473260096      3.410542086581     -0.327930843082
 O         0.760418114973      4.651432663996     -0.852697950337
 C         2.157215881065      2.839033020520     -0.202255042759
 H         7.871034217611      0.617294095528      0.203213825522
 H         4.951518210149      2.396385449712     -0.283680815458
 H         3.615237330444     -0.096163972554      0.929909472068
 H         1.267508051607     -0.140737587491      1.179096833536
 H        -0.992323565091      0.882777711260      0.955792775566
 H        -2.155281694908      2.826109551485      0.225582902523
 H        -0.182014613788      4.870058887466     -0.855385603440
 H         3.017023528175      3.418034519749     -0.537917126330
