# Supplementary material for: A Statistically Supported Antioxidant Activity DFT Benchmark—The Effects of Hartree–Fock Exchange and Basis Set Selection on Accuracy and Resources Uptake
Source: Molecules. 2021 Aug 20;26(16):5058. doi: 10.3390/molecules26165058 (PMC8398206; doi:10.3390/molecules26165058)
Supplement: Supplementary file 1 [file molecules-26-05058-s001.zip › SupplementaryMaterials_Spiegel2021/XYZ-Coordinates/6_M11/1_6-31G+dp/vacCFI_6_1.xyz]

 O         7.140002166367      1.227221955277      0.009801694445
 C         6.012120243363      0.590094481068      0.396600224544
 O         6.040519215428     -0.523934243241      0.877130171808
 C         4.803045391557      1.406590976289      0.160706103500
 C         3.609173060573      0.902150548232      0.496398112598
 C         2.299193456614      1.549610975217      0.343714101758
 C         1.159223909385      0.855569498845      0.756386789986
 C        -0.106898409780      1.426500310809      0.632611938425
 C        -0.231829655021      2.696800355530      0.093733455001
 O        -1.418324837746      3.359805343013     -0.077779964433
 C         0.904277471351      3.407466765127     -0.325773752915
 O         0.766287988665      4.650989944959     -0.851757368725
 C         2.156947843401      2.835681074197     -0.200311452562
 H         7.884760614134      0.634409805753      0.194096184150
 H         4.950952026090      2.391423541787     -0.281028602836
 H         3.608413827408     -0.102402987328      0.932286971512
 H         1.261556961082     -0.144436111375      1.180212708997
 H        -0.995961517906      0.881396216859      0.956113228066
 H        -2.167041746880      2.833540167274      0.223812336871
 H        -0.171353041874      4.890397998287     -0.863853635011
 H         3.016785033788      3.415053383422     -0.535819245180
