# Supplementary material for: A Statistically Supported Antioxidant Activity DFT Benchmark—The Effects of Hartree–Fock Exchange and Basis Set Selection on Accuracy and Resources Uptake
Source: Molecules. 2021 Aug 20;26(16):5058. doi: 10.3390/molecules26165058 (PMC8398206; doi:10.3390/molecules26165058)
Supplement: Supplementary file 1 [file molecules-26-05058-s001.zip › SupplementaryMaterials_Spiegel2021/XYZ-Coordinates/6_M11/9_cc-pVDZ/vacCFI_6_9.xyz]

 O         7.140220998793      1.224409055169      0.010967610996
 C         6.014521743558      0.588707474162      0.397150037000
 O         6.033689646113     -0.521951913757      0.877416931176
 C         4.806069611603      1.411069681553      0.158481182559
 C         3.611642459397      0.905948674429      0.494713475889
 C         2.299998519164      1.550646937711      0.343275006126
 C         1.159812402454      0.856903634407      0.756101323425
 C        -0.107576767685      1.430397639473      0.631243340613
 C        -0.234127763309      2.701688681674      0.091733951558
 O        -1.417405826994      3.365059807735     -0.080379499760
 C         0.905515107746      3.414988423237     -0.329530467960
 O         0.761870002867      4.655563530422     -0.854032456825
 C         2.157570375181      2.839076580217     -0.202120267114
 H         7.874649752312      0.617239652665      0.202633213438
 H         4.953444152270      2.401540790663     -0.285921397503
 H         3.617558035113     -0.104021127033      0.932574086981
 H         1.263659373538     -0.148036759315      1.182203846054
 H        -1.002852076732      0.884135821779      0.956061574337
 H        -2.154585048775      2.822146304579      0.227504500908
 H        -0.184352350686      4.867753054343     -0.853489303101
 H         3.022527654071      3.420664055887     -0.539306688795
