# Supplementary material for: A Statistically Supported Antioxidant Activity DFT Benchmark—The Effects of Hartree–Fock Exchange and Basis Set Selection on Accuracy and Resources Uptake
Source: Molecules. 2021 Aug 20;26(16):5058. doi: 10.3390/molecules26165058 (PMC8398206; doi:10.3390/molecules26165058)
Supplement: Supplementary file 1 [file molecules-26-05058-s001.zip › SupplementaryMaterials_Spiegel2021/XYZ-Coordinates/6_M11/14_6-311Gdp/vacCFI_6_14.xyz]

 O         7.126049716419      1.232712995849      0.008646480571
 C         6.004786421931      0.590001571360      0.397287371663
 O         6.032895019707     -0.515605411433      0.874236708432
 C         4.794564813505      1.406181465745      0.161653502962
 C         3.606544487133      0.902503069147      0.496500946005
 C         2.298068972675      1.548265589714      0.344425580814
 C         1.161287275351      0.857416899890      0.755432339697
 C        -0.101164587975      1.429882329688      0.630648564125
 C        -0.224664767718      2.696487324212      0.093219144615
 O        -1.407750978938      3.360695519127     -0.079135314442
 C         0.911245476270      3.406473577276     -0.326003482209
 O         0.770758993670      4.646795985946     -0.850365818731
 C         2.158192858096      2.832332906043     -0.198975929832
 H         7.867879472980      0.641544432515      0.192511771198
 H         4.940784760139      2.389035717319     -0.279101540328
 H         3.608636098763     -0.099978868662      0.931247745384
 H         1.262918915772     -0.140151084488      1.178280446118
 H        -0.989834262383      0.887673173495      0.952879567213
 H        -2.148944573581      2.830232975344      0.223544642471
 H        -0.167226050452      4.872017800944     -0.856260573540
 H         3.016821938635      3.409412030969     -0.533392152187
