# Supplementary material for: A Statistically Supported Antioxidant Activity DFT Benchmark—The Effects of Hartree–Fock Exchange and Basis Set Selection on Accuracy and Resources Uptake
Source: Molecules. 2021 Aug 20;26(16):5058. doi: 10.3390/molecules26165058 (PMC8398206; doi:10.3390/molecules26165058)
Supplement: Supplementary file 1 [file molecules-26-05058-s001.zip › SupplementaryMaterials_Spiegel2021/XYZ-Coordinates/6_M11/11_def2-SVP/vacCFI_6_11.xyz]

 O         7.138922959466      1.224841371094      0.010727193147
 C         6.019659934198      0.589479852093      0.395765891480
 O         6.041322127826     -0.517305849065      0.873527572053
 C         4.804760353904      1.406366532051      0.160497062871
 C         3.610545748040      0.901313312116      0.496367175886
 C         2.298693043369      1.546769624885      0.344915167217
 C         1.156606079674      0.855133868172      0.756560366692
 C        -0.109297724817      1.431485538945      0.630569966276
 C        -0.234934542304      2.703119579467      0.091532930996
 O        -1.412516795282      3.363722265954     -0.079629167419
 C         0.907340230861      3.415799324124     -0.329253388428
 O         0.761131791111      4.650232452030     -0.850147433030
 C         2.157832247899      2.835556431747     -0.200068575546
 H         7.882671541075      0.630740549497      0.195517510285
 H         4.947925498363      2.398297147382     -0.283597196925
 H         3.615416679175     -0.109203272471      0.934027288773
 H         1.257701689378     -0.150559930226      1.182697487838
 H        -1.006874990750      0.887614846450      0.954218204985
 H        -2.158674625069      2.834357730331      0.222909114299
 H        -0.181194434948      4.870866654908     -0.853580766165
 H         3.024813188831      3.415301970518     -0.536276405285
