# Supplementary material for: A Statistically Supported Antioxidant Activity DFT Benchmark—The Effects of Hartree–Fock Exchange and Basis Set Selection on Accuracy and Resources Uptake
Source: Molecules. 2021 Aug 20;26(16):5058. doi: 10.3390/molecules26165058 (PMC8398206; doi:10.3390/molecules26165058)
Supplement: Supplementary file 1 [file molecules-26-05058-s001.zip › SupplementaryMaterials_Spiegel2021/XYZ-Coordinates/6_M11/5_aug-cc-pVDZ/vacCFI_6_5.xyz]

 O         7.137894484122      1.235751702637      0.006622916109
 C         6.013432562597      0.590017303503      0.397287758923
 O         6.047557433737     -0.521451075082      0.876904354051
 C         4.800097216236      1.403103540916      0.162763619544
 C         3.606166486958      0.897886750423      0.499174131995
 C         2.296606025045      1.547143768726      0.345258198048
 C         1.155348807022      0.854901407652      0.757787209625
 C        -0.109786714802      1.428713000382      0.632306128481
 C        -0.232155640365      2.700037206178      0.091857779528
 O        -1.419868724300      3.360296366879     -0.078767559612
 C         0.906749079943      3.409654791396     -0.327991614747
 O         0.773603112642      4.653491891447     -0.855441531618
 C         2.158451832255      2.833711744248     -0.200268971164
 H         7.882864077667      0.644825207270      0.190464522077
 H         4.945120139554      2.392061686287     -0.281159135765
 H         3.605878959887     -0.110087888632      0.937191600680
 H         1.257253492583     -0.148661759502      1.183888737312
 H        -1.005253801718      0.885374845980      0.956069131696
 H        -2.159484416042      2.824802508034      0.226332392159
 H        -0.163280953855      4.891040412376     -0.866942067638
 H         3.024656540835      3.411316588880     -0.536057599684
