# Supplementary material for: A Statistically Supported Antioxidant Activity DFT Benchmark—The Effects of Hartree–Fock Exchange and Basis Set Selection on Accuracy and Resources Uptake
Source: Molecules. 2021 Aug 20;26(16):5058. doi: 10.3390/molecules26165058 (PMC8398206; doi:10.3390/molecules26165058)
Supplement: Supplementary file 1 [file molecules-26-05058-s001.zip › SupplementaryMaterials_Spiegel2021/XYZ-Coordinates/6_M11/4_6-311G++dp/vacCFI_6_4.xyz]

 O         7.131295560142      1.269600478688      0.084401426936
 C         6.005144869691      0.591196964111      0.397440925379
 O         6.033813713535     -0.547055449263      0.792669419929
 C         4.794579681448      1.413739342878      0.193098118950
 C         3.600950923886      0.880722521549      0.457246507271
 C         2.294258359861      1.533559641167      0.316012907521
 C         1.159291967355      0.856935890606      0.757679199658
 C        -0.099499898408      1.440048295989      0.656343065293
 C        -0.222237927944      2.703118862777      0.108876355855
 O        -1.404066183257      3.375250601636     -0.043623999171
 C         0.909251419123      3.394500924902     -0.345896257073
 O         0.772100720980      4.629137167401     -0.886697234301
 C         2.154172066029      2.809656224797     -0.243124093961
 H         7.879945866777      0.678722817861      0.240812553500
 H         4.944196780446      2.428820905328     -0.165917282729
 H         3.594140800273     -0.148357226594      0.824665921320
 H         1.260179066024     -0.137242122827      1.189070109371
 H        -0.985561010734      0.909770522305      1.004464256362
 H        -2.148063311480      2.859980679217      0.278656831840
 H        -0.161744183917      4.872281824705     -0.885581202608
 H         3.009700720171      3.369541132768     -0.613317529339
