# Supplementary material for: A Statistically Supported Antioxidant Activity DFT Benchmark—The Effects of Hartree–Fock Exchange and Basis Set Selection on Accuracy and Resources Uptake
Source: Molecules. 2021 Aug 20;26(16):5058. doi: 10.3390/molecules26165058 (PMC8398206; doi:10.3390/molecules26165058)
Supplement: Supplementary file 1 [file molecules-26-05058-s001.zip › SupplementaryMaterials_Spiegel2021/XYZ-Coordinates/6_M11/3_6-311G+dp/vacCFI_6_3.xyz]

 O         7.126517026509      1.235275627494      0.007367887329
 C         6.005228436858      0.589418903355      0.397205408758
 O         6.038090918850     -0.517080765768      0.873802317107
 C         4.794016083947      1.402984260858      0.162994102668
 C         3.605276046441      0.899440428185      0.497724974305
 C         2.297587544516      1.547499375874      0.344728536241
 C         1.159541869101      0.856729146135      0.755572180445
 C        -0.102286253585      1.428700158562      0.631062760892
 C        -0.224806270782      2.696013713279      0.093607308549
 O        -1.408994828539      3.359072891338     -0.077989060378
 C         0.910418689835      3.404264563149     -0.324532575478
 O         0.774204152297      4.645801625036     -0.849465581712
 C         2.158363886613      2.830806343698     -0.198019550980
 H         7.875786135288      0.651852072780      0.187005255542
 H         4.939536313590      2.386013741654     -0.277529832302
 H         3.603298090914     -0.103042563112      0.932620165609
 H         1.260137476996     -0.141165875155      1.178366535548
 H        -0.990984439011      0.886459001275      0.953109984948
 H        -2.155247582191      2.834047399785      0.222653702401
 H        -0.161109971406      4.882948353875     -0.860757021545
 H         3.017276673760      3.407891597704     -0.532247497947
