# Supplementary material for: A Statistically Supported Antioxidant Activity DFT Benchmark—The Effects of Hartree–Fock Exchange and Basis Set Selection on Accuracy and Resources Uptake
Source: Molecules. 2021 Aug 20;26(16):5058. doi: 10.3390/molecules26165058 (PMC8398206; doi:10.3390/molecules26165058)
Supplement: Supplementary file 1 [file molecules-26-05058-s001.zip › SupplementaryMaterials_Spiegel2021/XYZ-Coordinates/6_M11/12_def2-TZVP/vacCFI_6_12.xyz]

 O         7.120803581973      1.235071313668      0.008051663850
 C         5.999813425844      0.591340707746      0.396943978280
 O         6.032492257240     -0.513818511804      0.872999268867
 C         4.789668618538      1.402899379900      0.163475356689
 C         3.602905432558      0.902584514985      0.496617608856
 C         2.297920660416      1.548873777268      0.344102856446
 C         1.162014148820      0.860618305662      0.753793397522
 C        -0.096914716958      1.431789422909      0.629348391129
 C        -0.219949658101      2.696100726183      0.093094347451
 O        -1.405512552970      3.354124746011     -0.076200162641
 C         0.913611260660      3.402722640432     -0.324333163557
 O         0.774924758275      4.643261494981     -0.848747006233
 C         2.158330816859      2.829835311516     -0.197751894138
 H         7.867533224273      0.649236417197      0.189000291074
 H         4.933091234516      2.384671242042     -0.276313508007
 H         3.600859519368     -0.098308206742      0.930860983636
 H         1.263702642861     -0.135563825109      1.175855968101
 H        -0.984640521315      0.891038375843      0.950772502995
 H        -2.146816480202      2.824226460886      0.226177359825
 H        -0.159932495654      4.879658226771     -0.859739058626
 H         3.017944842999      3.403567479655     -0.530729181518
