# Supplementary material for: A Statistically Supported Antioxidant Activity DFT Benchmark—The Effects of Hartree–Fock Exchange and Basis Set Selection on Accuracy and Resources Uptake
Source: Molecules. 2021 Aug 20;26(16):5058. doi: 10.3390/molecules26165058 (PMC8398206; doi:10.3390/molecules26165058)
Supplement: Supplementary file 1 [file molecules-26-05058-s001.zip › SupplementaryMaterials_Spiegel2021/XYZ-Coordinates/6_M11/10_cc-pVTZ/vacCFI_6_10.xyz]

 O         7.118015627813      1.238985744058      0.006542074369
 C         5.997239971681      0.592608816487      0.396520113470
 O         6.030926554431     -0.512847273169      0.872519337058
 C         4.786996057761      1.403054145919      0.163615955894
 C         3.601436704108      0.902669585316      0.496641437580
 C         2.297520343227      1.548389698798      0.344329404450
 C         1.162443417883      0.861185503114      0.753422546743
 C        -0.095259993290      1.432839889188      0.628699363003
 C        -0.217811722154      2.696199800043      0.092923234105
 O        -1.403971968418      3.354958807663     -0.076572503959
 C         0.915594156303      3.402026963065     -0.324081581814
 O         0.778353088564      4.643718409204     -0.849025674238
 C         2.158867172943      2.828545432564     -0.197152558700
 H         7.860714942198      0.650205538684      0.189110416695
 H         4.927971402030      2.383258013096     -0.275179252054
 H         3.599787061951     -0.096267253081      0.929920076307
 H         1.263692227786     -0.133069824469      1.174603909770
 H        -0.981877451383      0.894046560860      0.949118519241
 H        -2.139389152072      2.819394730059      0.227636947245
 H        -0.156958621321      4.873901171693     -0.857257450484
 H         3.017560179956      3.400125540906     -0.529054314682
