# Supplementary material for: A Statistically Supported Antioxidant Activity DFT Benchmark—The Effects of Hartree–Fock Exchange and Basis Set Selection on Accuracy and Resources Uptake
Source: Molecules. 2021 Aug 20;26(16):5058. doi: 10.3390/molecules26165058 (PMC8398206; doi:10.3390/molecules26165058)
Supplement: Supplementary file 1 [file molecules-26-05058-s001.zip › SupplementaryMaterials_Spiegel2021/XYZ-Coordinates/4_wB97/2_6-31G++dp/vacCFI_4_2.xyz]

 O         7.140534225210      1.242250072461      0.002540723483
 C         6.021332891121      0.589348235876      0.395546549261
 O         6.063440281447     -0.526746945361      0.875696336969
 C         4.803976622962      1.397074248533      0.164403414127
 C         3.608061523953      0.894329846288      0.499775736084
 C         2.296200813100      1.544954174100      0.346064028386
 C         1.153253653582      0.853674383522      0.758064481847
 C        -0.113063054708      1.429019795375      0.632553775557
 C        -0.236552085747      2.700539019451      0.092930647350
 O        -1.426317311170      3.364253325540     -0.078429092001
 C         0.903170292441      3.409120639659     -0.326261715345
 O         0.779635712584      4.657603510311     -0.855885342164
 C         2.155152445116      2.833003172741     -0.199010880783
 H         7.885209189737      0.649577194117      0.186706393001
 H         4.942689537889      2.381779856708     -0.276460062443
 H         3.601198726079     -0.107714757023      0.935239293847
 H         1.250151654106     -0.144786553918      1.181810889778
 H        -1.001300455538      0.885720583685      0.955374049286
 H        -2.163562122565      2.825230316855      0.227733327781
 H        -0.157346536850      4.897213793689     -0.868001838683
 H         3.015983997253      3.408486087389     -0.533110715338
