# Supplementary material for: A Statistically Supported Antioxidant Activity DFT Benchmark—The Effects of Hartree–Fock Exchange and Basis Set Selection on Accuracy and Resources Uptake
Source: Molecules. 2021 Aug 20;26(16):5058. doi: 10.3390/molecules26165058 (PMC8398206; doi:10.3390/molecules26165058)
Supplement: Supplementary file 1 [file molecules-26-05058-s001.zip › SupplementaryMaterials_Spiegel2021/XYZ-Coordinates/4_wB97/6_aug-cc-pVTZ/vacCFI_4_6.xyz]

 O         7.126180569704      1.246625420384      0.002584426961
 C         6.011014250935      0.588706418583      0.396636869341
 O         6.056822769749     -0.520527748598      0.872617753041
 C         4.794186658742      1.394560879622      0.166603655963
 C         3.603178673996      0.896785913572      0.498713518554
 C         2.295454727265      1.546274953300      0.345301235843
 C         1.156568680072      0.859049658843      0.754390043524
 C        -0.104238967774      1.433183189546      0.629030342218
 C        -0.228134962570      2.699735252393      0.092524768597
 O        -1.418607991661      3.357116677955     -0.075775683871
 C         0.908994845899      3.405804557184     -0.324555510004
 O         0.786344002527      4.652730694929     -0.852683011322
 C         2.154920972649      2.829900365568     -0.196972411005
 H         7.870157968515      0.657788461683      0.184867207397
 H         4.931922693676      2.375794260442     -0.271889755660
 H         3.593902154581     -0.101545741988      0.932049956275
 H         1.253427048695     -0.135601755817      1.175762488898
 H        -0.990443362992      0.893402279893      0.949533877116
 H        -2.146581757953      2.812121234381      0.231510901196
 H        -0.147465292264      4.890519721643     -0.864337417113
 H         3.014246318066      3.401505305854     -0.528633257397
