# Supplementary material for: A Statistically Supported Antioxidant Activity DFT Benchmark—The Effects of Hartree–Fock Exchange and Basis Set Selection on Accuracy and Resources Uptake
Source: Molecules. 2021 Aug 20;26(16):5058. doi: 10.3390/molecules26165058 (PMC8398206; doi:10.3390/molecules26165058)
Supplement: Supplementary file 1 [file molecules-26-05058-s001.zip › SupplementaryMaterials_Spiegel2021/XYZ-Coordinates/4_wB97/8_def2-TZVPD/vacCFI_4_8.xyz]

 O         7.127249811181      1.244797512241      0.002441645573
 C         6.012269983574      0.587964503432      0.396246407329
 O         6.057352928512     -0.520657141552      0.872081645613
 C         4.795189113270      1.394372149084      0.166183392496
 C         3.603723837703      0.897174033954      0.498325604086
 C         2.295443634595      1.546831327405      0.345100064219
 C         1.156357733643      0.859494751340      0.754475266382
 C        -0.104542030646      1.433665226872      0.629304263678
 C        -0.229079156445      2.700458397452      0.092735003031
 O        -1.419426962569      3.356625210349     -0.074871198738
 C         0.908185564507      3.406689047141     -0.324646010486
 O         0.785761591771      4.653023006161     -0.852559756616
 C         2.154395929472      2.830634372096     -0.197219251587
 H         7.872740575668      0.654891243982      0.184931008125
 H         4.933547938137      2.376352508956     -0.272765541618
 H         3.594428958032     -0.101949758799      0.932053025166
 H         1.253660698006     -0.136028894406      1.176198919403
 H        -0.991368881404      0.893150175524      0.950356492479
 H        -2.149034847164      2.811166966177      0.232915577878
 H        -0.149412024806      4.892451675529     -0.864640663049
 H         3.014405604964      3.402823687063     -0.529365893364
