# Supplementary material for: A Statistically Supported Antioxidant Activity DFT Benchmark—The Effects of Hartree–Fock Exchange and Basis Set Selection on Accuracy and Resources Uptake
Source: Molecules. 2021 Aug 20;26(16):5058. doi: 10.3390/molecules26165058 (PMC8398206; doi:10.3390/molecules26165058)
Supplement: Supplementary file 1 [file molecules-26-05058-s001.zip › SupplementaryMaterials_Spiegel2021/XYZ-Coordinates/4_wB97/7_def2-SVPD/vacCFI_4_7.xyz]

 O         7.140842145766      1.242881765524      0.001958742969
 C         6.027596130701      0.588356302821      0.394574918539
 O         6.071992899679     -0.522806391836      0.871562412010
 C         4.804637180674      1.393599219273      0.165592904066
 C         3.607807111907      0.889765261701      0.501125687460
 C         2.294074657178      1.539743864165      0.348296996241
 C         1.147342356858      0.851070974219      0.759006974310
 C        -0.117759998346      1.430859919019      0.631819566501
 C        -0.240347816858      2.704482067817      0.092099304689
 O        -1.425440201688      3.364715749877     -0.077778240210
 C         0.904503063046      3.411580146676     -0.326408748050
 O         0.780574355803      4.655480641987     -0.853123089450
 C         2.155275205977      2.829955944890     -0.197021410613
 H         7.893031124563      0.661160844914      0.180244667176
 H         4.939417899178      2.384032813712     -0.276656695919
 H         3.604720566662     -0.117204654208      0.937635671090
 H         1.243598387565     -0.152089403130      1.184143316477
 H        -1.011950408090      0.887481458750      0.954839789364
 H        -2.167194065200      2.833475357617      0.225044342013
 H        -0.152749696309      4.901836456349     -0.868381585040
 H         3.021879100932      3.405551659860     -0.531295523622
