# Supplementary material for: A Statistically Supported Antioxidant Activity DFT Benchmark—The Effects of Hartree–Fock Exchange and Basis Set Selection on Accuracy and Resources Uptake
Source: Molecules. 2021 Aug 20;26(16):5058. doi: 10.3390/molecules26165058 (PMC8398206; doi:10.3390/molecules26165058)
Supplement: Supplementary file 1 [file molecules-26-05058-s001.zip › SupplementaryMaterials_Spiegel2021/XYZ-Coordinates/4_wB97/13_6-31Gdp/vacCFI_4_13.xyz]

 O         7.139963335784      1.235375265223      0.005816106254
 C         6.018235131267      0.589527527191      0.396365574094
 O         6.048345264703     -0.524586310561      0.877402258482
 C         4.804895865040      1.403684159645      0.161642275733
 C         3.610346188616      0.902086170223      0.496665029065
 C         2.298001425543      1.549332174704      0.344156098773
 C         1.157839707357      0.857561246727      0.756503801266
 C        -0.109001029751      1.430948840970      0.631623276077
 C        -0.235028017079      2.700899945056      0.092246908793
 O        -1.421777119570      3.364882001187     -0.079848866866
 C         0.904354055689      3.412569995967     -0.328671443488
 O         0.771083121920      4.657594471862     -0.856510410376
 C         2.155519929456      2.837295692515     -0.201433195526
 H         7.870066761600      0.628080030808      0.198051570832
 H         4.944666700276      2.387942499864     -0.279639952875
 H         3.609110320269     -0.099769655700      0.932013343597
 H         1.257576764251     -0.140374913969      1.180279988960
 H        -0.996600267828      0.887005876244      0.954981035869
 H        -2.150556298684      2.817248778922      0.229538035739
 H        -0.171201274763      4.873942639034     -0.858104065677
 H         3.016009435595      3.412683562715     -0.535797371882
