# Supplementary material for: A Statistically Supported Antioxidant Activity DFT Benchmark—The Effects of Hartree–Fock Exchange and Basis Set Selection on Accuracy and Resources Uptake
Source: Molecules. 2021 Aug 20;26(16):5058. doi: 10.3390/molecules26165058 (PMC8398206; doi:10.3390/molecules26165058)
Supplement: Supplementary file 1 [file molecules-26-05058-s001.zip › SupplementaryMaterials_Spiegel2021/XYZ-Coordinates/4_wB97/1_6-31G+dp/vacCFI_4_1.xyz]

 O         7.142193424532      1.247490231883      0.017544541408
 C         6.021229126222      0.589123147120      0.395962715786
 O         6.061288105719     -0.533364652191      0.861125779712
 C         4.804850075378      1.399778594944      0.169876039138
 C         3.607525027499      0.891629782963      0.491787990315
 C         2.295844269684      1.543223616081      0.340700272380
 C         1.153678909597      0.854270256939      0.758782879133
 C        -0.112317641458      1.431163585463      0.637650211577
 C        -0.236386548588      2.701647337923      0.095727460004
 O        -1.425972452086      3.366571627785     -0.072131679395
 C         0.902417295376      3.407498593450     -0.330430314969
 O         0.778234202200      4.654521647173     -0.863223390704
 C         2.154122201215      2.829718593226     -0.207864742913
 H         7.886207070491      0.652603974239      0.197326339404
 H         4.945609693534      2.390906044327     -0.255782901100
 H         3.599559348505     -0.115904339380      0.914472210143
 H         1.251006793570     -0.143371866639      1.184386228580
 H        -0.999886712287      0.889788755406      0.965541766741
 H        -2.162715357250      2.829017566409      0.237763549329
 H        -0.158577014855      4.894950339064     -0.872972703555
 H         3.013940183000      3.402667163816     -0.548962251012
