# Supplementary material for: A Statistically Supported Antioxidant Activity DFT Benchmark—The Effects of Hartree–Fock Exchange and Basis Set Selection on Accuracy and Resources Uptake
Source: Molecules. 2021 Aug 20;26(16):5058. doi: 10.3390/molecules26165058 (PMC8398206; doi:10.3390/molecules26165058)
Supplement: Supplementary file 1 [file molecules-26-05058-s001.zip › SupplementaryMaterials_Spiegel2021/XYZ-Coordinates/4_wB97/9_cc-pVDZ/vacCFI_4_9.xyz]

 O         7.141095206904      1.236540400016      0.005161542076
 C         6.022049559765      0.588193219949      0.396246559576
 O         6.051993845101     -0.524558044514      0.876301086264
 C         4.807644225662      1.403216550620      0.161501880397
 C         3.611328991507      0.900201672095      0.497077195792
 C         2.297616272209      1.546728958951      0.345200201652
 C         1.155481129239      0.855439482546      0.757177793367
 C        -0.112411018120      1.432468416451      0.630974853517
 C        -0.238055517818      2.704066312159      0.091360327389
 O        -1.423234120071      3.369817948368     -0.081457638263
 C         0.904368783788      3.415543030561     -0.329407288687
 O         0.771417610410      4.660409289446     -0.856702697358
 C         2.155509363191      2.836959296486     -0.200888186917
 H         7.874409580260      0.628687409671      0.197132589988
 H         4.946875230078      2.393232603521     -0.281858933602
 H         3.612937842921     -0.107187768759      0.934175387053
 H         1.254135567273     -0.147798120732      1.182957596702
 H        -1.005658747477      0.886964218245      0.955284355648
 H        -2.152037936400      2.818446750971      0.229282455372
 H        -0.174502331371      4.871483546221     -0.855618349621
 H         3.020886462952      3.415074827729     -0.536620730345
