# Supplementary material for: A Statistically Supported Antioxidant Activity DFT Benchmark—The Effects of Hartree–Fock Exchange and Basis Set Selection on Accuracy and Resources Uptake
Source: Molecules. 2021 Aug 20;26(16):5058. doi: 10.3390/molecules26165058 (PMC8398206; doi:10.3390/molecules26165058)
Supplement: Supplementary file 1 [file molecules-26-05058-s001.zip › SupplementaryMaterials_Spiegel2021/XYZ-Coordinates/4_wB97/14_6-311Gdp/vacCFI_4_14.xyz]

 O         7.132823677691      1.240103359423      0.004443444307
 C         6.016072851450      0.587657347878      0.397388781286
 O         6.052324136660     -0.521255898267      0.875586204825
 C         4.800739131036      1.399300694050      0.163946744376
 C         3.608144647992      0.898762951612      0.498332854479
 C         2.296398519790      1.546556894404      0.345524898386
 C         1.156843212065      0.856908382151      0.756884015805
 C        -0.108105371408      1.431987666995      0.631077950560
 C        -0.232527855603      2.700313463108      0.092253491689
 O        -1.419641872606      3.364396795046     -0.079853797774
 C         0.906758885678      3.410064732548     -0.327813449222
 O         0.776648328718      4.655143333678     -0.855981738468
 C         2.155007247934      2.833364204993     -0.199664723090
 H         7.870954015819      0.644882053928      0.190654063714
 H         4.940467288680      2.382421400612     -0.276855727907
 H         3.605084138720     -0.102057233341      0.933426805299
 H         1.255222818683     -0.139909369448      1.180304771668
 H        -0.995624692543      0.889680323789      0.953710982973
 H        -2.148727200974      2.820536580960      0.227917648163
 H        -0.161801755601      4.877045256530     -0.860366746584
 H         3.014789847510      3.408027057981     -0.533636477642
