# Supplementary material for: A Statistically Supported Antioxidant Activity DFT Benchmark—The Effects of Hartree–Fock Exchange and Basis Set Selection on Accuracy and Resources Uptake
Source: Molecules. 2021 Aug 20;26(16):5058. doi: 10.3390/molecules26165058 (PMC8398206; doi:10.3390/molecules26165058)
Supplement: Supplementary file 1 [file molecules-26-05058-s001.zip › SupplementaryMaterials_Spiegel2021/XYZ-Coordinates/4_wB97/11_def2-SVP/vacCFI_4_11.xyz]

 O         7.141256065842      1.237879161428      0.004344841861
 C         6.028529386274      0.589670863526      0.394431681040
 O         6.061272193907     -0.519627788413      0.872194918402
 C         4.806907708498      1.398314289056      0.163524490290
 C         3.610365076142      0.894215551799      0.499331848725
 C         2.296187565071      1.542100681538      0.347193920354
 C         1.151064052881      0.852961221922      0.758126426642
 C        -0.115731467300      1.433626919431      0.630482305913
 C        -0.239609143527      2.706505506474      0.090793780030
 O        -1.418800395671      3.369783674076     -0.081243251256
 C         0.906322388429      3.417264175055     -0.329586790502
 O         0.770533960189      4.655843981465     -0.853235147284
 C         2.156450182082      2.833433146627     -0.198940816725
 H         7.883444109065      0.642024834173      0.189970770239
 H         4.941506647597      2.390387004557     -0.279806136539
 H         3.611558371172     -0.114203672640      0.936435537488
 H         1.246588928346     -0.151601418387      1.184271521070
 H        -1.012158218330      0.890597574537      0.953708171674
 H        -2.156173876603      2.830580649955      0.224746385237
 H        -0.172138186700      4.874310562541     -0.855602744799
 H         3.024474652636      3.409863081281     -0.533861711862
