# Supplementary material for: A Statistically Supported Antioxidant Activity DFT Benchmark—The Effects of Hartree–Fock Exchange and Basis Set Selection on Accuracy and Resources Uptake
Source: Molecules. 2021 Aug 20;26(16):5058. doi: 10.3390/molecules26165058 (PMC8398206; doi:10.3390/molecules26165058)
Supplement: Supplementary file 1 [file molecules-26-05058-s001.zip › SupplementaryMaterials_Spiegel2021/XYZ-Coordinates/4_wB97/5_aug-cc-pVDZ/vacCFI_4_5.xyz]

 O         7.141886007913      1.246470192811      0.000885414951
 C         6.023082683774      0.587831906661      0.395906292784
 O         6.068926645033     -0.526932364428      0.874613107215
 C         4.804111748553      1.395351986692      0.165225192750
 C         3.607061033982      0.892133941907      0.500538352586
 C         2.294816282530      1.543516697420      0.346665602220
 C         1.150386816835      0.853205838261      0.757921759451
 C        -0.116326439107      1.430265051231      0.631806612047
 C        -0.238299041656      2.703038619256      0.092062697819
 O        -1.430539836524      3.365359066314     -0.078300042272
 C         0.903491783985      3.411315143172     -0.326722273719
 O         0.783380809087      4.661885835838     -0.857024611041
 C         2.155528626023      2.832952136037     -0.198605147891
 H         7.884910199231      0.653369752098      0.185221442297
 H         4.942119518886      2.383853747394     -0.276753317255
 H         3.600878376200     -0.113383091964      0.936986167109
 H         1.247060045838     -0.148751285595      1.182756744299
 H        -1.009086490244      0.886752519596      0.954794245040
 H        -2.159492431886      2.818052431699      0.230295664528
 H        -0.153047074800      4.899098791875     -0.868168147145
 H         3.021000736346      3.408543083726     -0.532825755774
