# Supplementary material for: A Statistically Supported Antioxidant Activity DFT Benchmark—The Effects of Hartree–Fock Exchange and Basis Set Selection on Accuracy and Resources Uptake
Source: Molecules. 2021 Aug 20;26(16):5058. doi: 10.3390/molecules26165058 (PMC8398206; doi:10.3390/molecules26165058)
Supplement: Supplementary file 1 [file molecules-26-05058-s001.zip › SupplementaryMaterials_Spiegel2021/XYZ-Coordinates/4_wB97/4_6-311G++dp/vacCFI_4_4.xyz]

 O         7.133209195524      1.244996256362      0.002353539315
 C         6.017313605178      0.587673503194      0.396539920241
 O         6.061484555951     -0.522778007612      0.873564585942
 C         4.799759906664      1.394972732206      0.165807143837
 C         3.606316382709      0.893844545653      0.499878984267
 C         2.295436674641      1.544603888925      0.346139780581
 C         1.153932278434      0.854992201671      0.756798781567
 C        -0.110122864707      1.430387898142      0.631138928077
 C        -0.232772463861      2.699995205268      0.092837117865
 O        -1.421843110092      3.363240502422     -0.078241007534
 C         0.906007561293      3.407688857774     -0.325391103136
 O         0.782639609349      4.655180524681     -0.854035148050
 C         2.155237738314      2.831059876895     -0.197745734577
 H         7.879928450443      0.658212675425      0.183597518360
 H         4.938087929101      2.378640852331     -0.274128349674
 H         3.598427437991     -0.107160350344      0.934555500208
 H         1.250533523138     -0.142311423441      1.179621209478
 H        -0.998145519157      0.888622380828      0.952898743096
 H        -2.156405232620      2.824647686539      0.227122832625
 H        -0.152624490479      4.891791635840     -0.865034064140
 H         3.015448832185      3.405628557239     -0.530999178350
