# Supplementary material for: A Statistically Supported Antioxidant Activity DFT Benchmark—The Effects of Hartree–Fock Exchange and Basis Set Selection on Accuracy and Resources Uptake
Source: Molecules. 2021 Aug 20;26(16):5058. doi: 10.3390/molecules26165058 (PMC8398206; doi:10.3390/molecules26165058)
Supplement: Supplementary file 1 [file molecules-26-05058-s001.zip › SupplementaryMaterials_Spiegel2021/XYZ-Coordinates/4_wB97/3_6-311G+dp/vacCFI_4_3.xyz]

 O         7.133172502892      1.244838049629      0.002124952112
 C         6.017251399494      0.587688980400      0.396505537289
 O         6.061396964471     -0.522650876541      0.873750506624
 C         4.799732804437      1.395024922983      0.165673396148
 C         3.606334753323      0.893923147909      0.499965785582
 C         2.295405847827      1.544613125589      0.346227917946
 C         1.153939277466      0.855100298082      0.757141935846
 C        -0.110113342297      1.430492514941      0.631466715531
 C        -0.232744635915      2.699982857747      0.092893425582
 O        -1.421769005011      3.363252609187     -0.078248182875
 C         0.905990458113      3.407553563296     -0.325584151916
 O         0.782633186486      4.654917843483     -0.854489375974
 C         2.155209584100      2.830929524466     -0.197921201750
 H         7.879850113656      0.658037902472      0.183451638311
 H         4.938169583525      2.378586802142     -0.274479163263
 H         3.598556075583     -0.107000198500      0.934842675712
 H         1.250605152791     -0.142105340795      1.180167232063
 H        -0.998137162125      0.888836744764      0.953415590678
 H        -2.156370499489      2.824809374529      0.227272654654
 H        -0.152611816230      4.891586209849     -0.865480528915
 H         3.015348756902      3.405511944367     -0.531417359386
