# Supplementary material for: A Statistically Supported Antioxidant Activity DFT Benchmark—The Effects of Hartree–Fock Exchange and Basis Set Selection on Accuracy and Resources Uptake
Source: Molecules. 2021 Aug 20;26(16):5058. doi: 10.3390/molecules26165058 (PMC8398206; doi:10.3390/molecules26165058)
Supplement: Supplementary file 1 [file molecules-26-05058-s001.zip › SupplementaryMaterials_Spiegel2021/XYZ-Coordinates/4_wB97/12_def2-TZVP/vacCFI_4_12.xyz]

 O         7.126740604799      1.244946159714      0.003063442813
 C         6.012481831659      0.588541392162      0.397089363391
 O         6.057165019529     -0.519692043203      0.873668004703
 C         4.795272561700      1.394847443866      0.166405310760
 C         3.603960782329      0.897834857208      0.498808218149
 C         2.295521133277      1.546892641260      0.345307715977
 C         1.156911669520      0.859814546736      0.755037513085
 C        -0.104334599165      1.433967753290      0.629423083088
 C        -0.228783732167      2.700125093166      0.092118219740
 O        -1.418413969658      3.357408389535     -0.076589393644
 C         0.908571735848      3.406635916515     -0.325922499636
 O         0.784137815841      4.651979395474     -0.854196248772
 C         2.154385821316      2.830654845036     -0.198002739270
 H         7.871441632061      0.654670965528      0.186281416301
 H         4.933567368540      2.376568286908     -0.273196071475
 H         3.594960393443     -0.101056154406      0.933195471479
 H         1.254227417110     -0.135433375902      1.177429398907
 H        -0.990902350630      0.893227782620      0.950952492126
 H        -2.147491945529      2.812034996334      0.231521612165
 H        -0.151885673690      4.887218677802     -0.864587557451
 H         3.014316483292      3.402742427809     -0.530526758304
