# Supplementary material for: A Statistically Supported Antioxidant Activity DFT Benchmark—The Effects of Hartree–Fock Exchange and Basis Set Selection on Accuracy and Resources Uptake
Source: Molecules. 2021 Aug 20;26(16):5058. doi: 10.3390/molecules26165058 (PMC8398206; doi:10.3390/molecules26165058)
Supplement: Supplementary file 1 [file molecules-26-05058-s001.zip › SupplementaryMaterials_Spiegel2021/XYZ-Coordinates/4_wB97/10_cc-pVTZ/vacCFI_4_10.xyz]

 O         7.125995244178      1.245583016231      0.002727917819
 C         6.011533148862      0.588632680848      0.397087084201
 O         6.055270252005     -0.519807139253      0.873912469375
 C         4.794743713553      1.395305538405      0.166198925607
 C         3.603806938755      0.897970066905      0.498775898448
 C         2.295511713318      1.546751132028      0.345391015296
 C         1.157338993543      0.859798192371      0.755102281853
 C        -0.103987023454      1.434284075419      0.629363909958
 C        -0.228130455969      2.700180861581      0.092076260582
 O        -1.417619485395      3.358905646121     -0.077265193914
 C         0.909545320946      3.406897802396     -0.326165236458
 O         0.783773799917      4.652641021994     -0.854545980852
 C         2.155004766789      2.830702037757     -0.198129697861
 H         7.867192983049      0.653976252495      0.186876197578
 H         4.931861575306      2.376217436818     -0.272996908492
 H         3.596041514718     -0.100043429550      0.932718780776
 H         1.254804146091     -0.134481146894      1.177111059014
 H        -0.989895354918      0.894406152899      0.950515989270
 H        -2.143376874228      2.811974643167      0.231253449099
 H        -0.152045668518      4.882332952141     -0.862528702591
 H         3.014480751454      3.401702206123     -0.530199518709
