# Supplementary material for: A Statistically Supported Antioxidant Activity DFT Benchmark—The Effects of Hartree–Fock Exchange and Basis Set Selection on Accuracy and Resources Uptake
Source: Molecules. 2021 Aug 20;26(16):5058. doi: 10.3390/molecules26165058 (PMC8398206; doi:10.3390/molecules26165058)
Supplement: Supplementary file 1 [file molecules-26-05058-s001.zip › SupplementaryMaterials_Spiegel2021/XYZ-Coordinates/3_MPWB1K/2_6-31G++dp/vacCFI_3_2_opt.xyz]

 O         7.103538786803      1.229071365269      0.012674077282
 C         5.988259492658      0.597039275851      0.396535603787
 O         6.014514447064     -0.508927062300      0.874526959512
 C         4.793939700559      1.406364068311      0.161842135198
 C         3.598409907291      0.914624973532      0.492602826792
 C         2.304544562808      1.554945138124      0.341094468901
 C         1.170505809306      0.864316496621      0.752248132556
 C        -0.087107001002      1.429614205517      0.629787021720
 C        -0.217029825817      2.691917960930      0.094023195919
 O        -1.392345273506      3.344518340214     -0.074432044249
 C         0.910519897853      3.400379239385     -0.324243168771
 O         0.776595333331      4.631948105161     -0.846259927320
 C         2.155476745501      2.833449252992     -0.199833415391
 H         7.838464310021      0.639153580359      0.197024764011
 H         4.939272448737      2.380658642189     -0.275740650695
 H         3.592270430044     -0.078283622752      0.924640389862
 H         1.271854785777     -0.124502913918      1.171977764323
 H        -0.964678000560      0.887447816211      0.951313569912
 H        -2.128858500211      2.817233504203      0.226813267651
 H        -0.152468994652      4.866753249009     -0.857294706663
 H         3.006170938876      3.406208388991     -0.532020255360
