# Supplementary material for: A Statistically Supported Antioxidant Activity DFT Benchmark—The Effects of Hartree–Fock Exchange and Basis Set Selection on Accuracy and Resources Uptake
Source: Molecules. 2021 Aug 20;26(16):5058. doi: 10.3390/molecules26165058 (PMC8398206; doi:10.3390/molecules26165058)
Supplement: Supplementary file 1 [file molecules-26-05058-s001.zip › SupplementaryMaterials_Spiegel2021/XYZ-Coordinates/3_MPWB1K/6_aug-cc-pVTZ/vacCFI_3_6_freq.xyz]

 O         7.086320150907      1.234140979945      0.012125493821
 C         5.975128662148      0.598781666948      0.396836530948
 O         6.004386204915     -0.499716734599      0.870998217697
 C         4.781746482117      1.405852476075      0.163211417585
 C         3.592658588012      0.917082181907      0.491888684672
 C         2.303513610417      1.556192178569      0.340573422870
 C         1.174114334394      0.870028087124      0.749124705764
 C        -0.076997023208      1.434660920711      0.626425256112
 C        -0.205954145377      2.691421679649      0.093294134578
 O        -1.381542220358      3.337449865278     -0.072147232155
 C         0.918386360668      3.396311039922     -0.322893029415
 O         0.784565271482      4.625625122349     -0.843629197018
 C         2.156684336871      2.829293482272     -0.197903603279
 H         7.818952827413      0.646157672611      0.195723267927
 H         4.924741961553      2.377404457058     -0.272690557462
 H         3.584912498806     -0.072750549820      0.922485864254
 H         1.276306840886     -0.115653228994      1.167157543362
 H        -0.953978331324      0.896592659034      0.945950141655
 H        -2.107328264195      2.802280034387      0.231315168591
 H        -0.142319897732      4.855547188402     -0.852723854322
 H         3.007551753011      3.397228827399     -0.527842361848
