# Supplementary material for: A Statistically Supported Antioxidant Activity DFT Benchmark—The Effects of Hartree–Fock Exchange and Basis Set Selection on Accuracy and Resources Uptake
Source: Molecules. 2021 Aug 20;26(16):5058. doi: 10.3390/molecules26165058 (PMC8398206; doi:10.3390/molecules26165058)
Supplement: Supplementary file 1 [file molecules-26-05058-s001.zip › SupplementaryMaterials_Spiegel2021/XYZ-Coordinates/3_MPWB1K/8_def2-TZVPD/vacCFI_3_8_opt.xyz]

 O         7.103922332452      1.228675431922      0.012773634910
 C         5.993619622534      0.596378215909      0.395797539597
 O         6.021273419544     -0.504575228961      0.870809102857
 C         4.794667529952      1.403574716090      0.162882310848
 C         3.598170374982      0.912163377658      0.493206405420
 C         2.302753897791      1.550888297071      0.342833335307
 C         1.165493493131      0.862658280083      0.752752772153
 C        -0.090397946185      1.431633033906      0.628775925809
 C        -0.219861864030      2.695596089147      0.093007833581
 O        -1.390758443020      3.344573467768     -0.073999657453
 C         0.911798787500      3.402632666730     -0.324523456683
 O         0.775937563083      4.629715479751     -0.843662484360
 C         2.155431310916      2.830807394376     -0.198110412986
 H         7.844191789789      0.646926699093      0.192753981652
 H         4.937585303890      2.383263201420     -0.276202068101
 H         3.595189489043     -0.085553195948      0.926417352464
 H         1.266552084442     -0.130638736957      1.173857931638
 H        -0.973681406664      0.889408172522      0.950488469612
 H        -2.131046951301      2.824233415826      0.224223576962
 H        -0.150624589998      4.867997186187     -0.856378562182
 H         3.011634201644      3.403572034178     -0.530423536179
