# Supplementary material for: A Statistically Supported Antioxidant Activity DFT Benchmark—The Effects of Hartree–Fock Exchange and Basis Set Selection on Accuracy and Resources Uptake
Source: Molecules. 2021 Aug 20;26(16):5058. doi: 10.3390/molecules26165058 (PMC8398206; doi:10.3390/molecules26165058)
Supplement: Supplementary file 1 [file molecules-26-05058-s001.zip › SupplementaryMaterials_Spiegel2021/XYZ-Coordinates/3_MPWB1K/13_6-31Gdp/vacCFI_3_13_opt.xyz]

 O         7.102700425277      1.223500160545      0.015398443177
 C         5.985186970080      0.597011076157      0.397276515538
 O         6.002525775895     -0.507380469837      0.875823024385
 C         4.794367691061      1.411488532158      0.159729495460
 C         3.600088160406      0.920950577292      0.490005852379
 C         2.306031010721      1.558832705788      0.339361897813
 C         1.174276942294      0.867511893735      0.750810551385
 C        -0.083390392339      1.430786560844      0.629043000647
 C        -0.215288114478      2.691852090324      0.093600283155
 O        -1.389306628487      3.344455971969     -0.075202773063
 C         0.911465628451      3.402993591497     -0.325976287227
 O         0.770209531469      4.632612825576     -0.846827049015
 C         2.155832914758      2.837161031147     -0.201794508489
 H         7.826001025588      0.621837017212      0.206191702490
 H         4.941107924491      2.385367291191     -0.278133160520
 H         3.598198157599     -0.071899367882      0.921929886650
 H         1.278334641962     -0.120830113510      1.170389079902
 H        -0.960645231210      0.888405386866      0.950802767700
 H        -2.118720948598      2.809644004130      0.228787159183
 H        -0.163011563601      4.849331619381     -0.849673408692
 H         3.005886077977      3.410297612374     -0.534262479858
