# Supplementary material for: A Statistically Supported Antioxidant Activity DFT Benchmark—The Effects of Hartree–Fock Exchange and Basis Set Selection on Accuracy and Resources Uptake
Source: Molecules. 2021 Aug 20;26(16):5058. doi: 10.3390/molecules26165058 (PMC8398206; doi:10.3390/molecules26165058)
Supplement: Supplementary file 1 [file molecules-26-05058-s001.zip › SupplementaryMaterials_Spiegel2021/XYZ-Coordinates/3_MPWB1K/1_6-31G+dp/vacCFI_3_1_opt.xyz]

 O         7.104060742872      1.227357239736      0.013438189460
 C         5.988077888506      0.596396984933      0.396940014762
 O         6.013150289041     -0.509501231936      0.875094050761
 C         4.794602730505      1.406866163310      0.161603966295
 C         3.598771038899      0.915727265582      0.492160592095
 C         2.304813549314      1.555841794504      0.340699168073
 C         1.171106907403      0.864734830416      0.752077365377
 C        -0.086732456364      1.429492165701      0.629828287837
 C        -0.217265061176      2.691721098928      0.094061759464
 O        -1.392854952351      3.343866657295     -0.074220493630
 C         0.909895580596      3.400648446403     -0.324419987125
 O         0.775321037591      4.632125499290     -0.846426359693
 C         2.155169863733      2.834295075529     -0.200246760487
 H         7.838634389833      0.637043909694      0.198040095349
 H         4.941113978766      2.380993868206     -0.276087867103
 H         3.592689929282     -0.077210511418      0.924274216654
 H         1.272923527625     -0.124046055130      1.171818815037
 H        -0.964037661113      0.886978163855      0.951518727593
 H        -2.129164389200      2.816389559645      0.227126591520
 H        -0.153839483304      4.866542093844     -0.857302820627
 H         3.005412549540      3.407666981613     -0.532697551614
