# Supplementary material for: A Statistically Supported Antioxidant Activity DFT Benchmark—The Effects of Hartree–Fock Exchange and Basis Set Selection on Accuracy and Resources Uptake
Source: Molecules. 2021 Aug 20;26(16):5058. doi: 10.3390/molecules26165058 (PMC8398206; doi:10.3390/molecules26165058)
Supplement: Supplementary file 1 [file molecules-26-05058-s001.zip › SupplementaryMaterials_Spiegel2021/XYZ-Coordinates/3_MPWB1K/9_cc-pVDZ/vacCFI_3_9_opt.xyz]

 O         7.105450100515      1.222850597324      0.015494942860
 C         5.988866616762      0.596264160698      0.397402436364
 O         6.004960091721     -0.506261072234      0.875398883934
 C         4.797613430153      1.412337093465      0.159100066448
 C         3.601480467582      0.921446526674      0.489773340310
 C         2.306072945790      1.558108862060      0.339710878028
 C         1.172913051574      0.867048701185      0.751284297686
 C        -0.085595969683      1.433020643279      0.628356348206
 C        -0.218096140550      2.695237997420      0.092300039258
 O        -1.391516467941      3.348241279694     -0.076817725547
 C         0.910681992748      3.406303773240     -0.327546036581
 O         0.768939106700      4.635649039512     -0.848398460373
 C         2.155213025721      2.837773633319     -0.202136460415
 H         7.826531164338      0.615002235608      0.209272737335
 H         4.944942907091      2.391579656234     -0.281276390562
 H         3.602021093538     -0.076769426768      0.923920349562
 H         1.276818257909     -0.126371467034      1.173221057824
 H        -0.968528267470      0.889222594914      0.951367479270
 H        -2.117919389549      2.806389951063      0.230017044276
 H        -0.168873804707      4.843074000190     -0.846775569084
 H         3.009875786109      3.413781212828     -0.536389275643
