# Supplementary material for: A Statistically Supported Antioxidant Activity DFT Benchmark—The Effects of Hartree–Fock Exchange and Basis Set Selection on Accuracy and Resources Uptake
Source: Molecules. 2021 Aug 20;26(16):5058. doi: 10.3390/molecules26165058 (PMC8398206; doi:10.3390/molecules26165058)
Supplement: Supplementary file 1 [file molecules-26-05058-s001.zip › SupplementaryMaterials_Spiegel2021/XYZ-Coordinates/3_MPWB1K/14_6-311Gdp/vacCFI_3_14_opt.xyz]

 O         7.093120509725      1.228521591264      0.014146967165
 C         5.980735489183      0.596549645315      0.397748940125
 O         6.003110558351     -0.501917788233      0.873005128072
 C         4.788686343318      1.408618788722      0.161501359040
 C         3.597173588146      0.919213451406      0.490886295551
 C         2.304546129281      1.556922913765      0.340271831999
 C         1.174369805817      0.867823383522      0.750458706274
 C        -0.080359360771      1.432646191911      0.627816216194
 C        -0.210919019776      2.691390634153      0.093478119412
 O        -1.384551261575      3.343126366221     -0.074882103095
 C         0.914812938216      3.400353511586     -0.324909162196
 O         0.776645915580      4.629107380340     -0.845469189245
 C         2.155507390840      2.833040867309     -0.199808994748
 H         7.820506686222      0.634996284905      0.200901418510
 H         4.935125598465      2.381388048838     -0.275649637178
 H         3.593262655214     -0.072629236949      0.922374093320
 H         1.277576846140     -0.119396226828      1.169454713930
 H        -0.957905854045      0.892399326164      0.948566953568
 H        -2.111511635309      2.809306476870      0.228326748176
 H        -0.153402306258      4.847628237454     -0.849378748189
 H         3.005318983235      3.404840152265     -0.531559656685
