# Supplementary material for: A Statistically Supported Antioxidant Activity DFT Benchmark—The Effects of Hartree–Fock Exchange and Basis Set Selection on Accuracy and Resources Uptake
Source: Molecules. 2021 Aug 20;26(16):5058. doi: 10.3390/molecules26165058 (PMC8398206; doi:10.3390/molecules26165058)
Supplement: Supplementary file 1 [file molecules-26-05058-s001.zip › SupplementaryMaterials_Spiegel2021/XYZ-Coordinates/3_MPWB1K/11_def2-SVP/vacCFI_3_11.xyz]

 O         7.105188316776      1.224470727490      0.014784974896
 C         5.995138951633      0.596879397132      0.396045152485
 O         6.014461119443     -0.502498661853      0.871721005357
 C         4.796752790675      1.406962991486      0.161428168593
 C         3.600276068204      0.915598488887      0.491971399751
 C         2.304540264554      1.553611312968      0.341629309136
 C         1.168613979319      0.864604445825      0.752106421612
 C        -0.088743638150      1.433876426237      0.627869805250
 C        -0.219908448753      2.697351507913      0.091851098372
 O        -1.387904973112      3.347622824059     -0.076317586635
 C         0.912390059488      3.407843886683     -0.327604693400
 O         0.768845989190      4.631367910858     -0.845057349573
 C         2.156061074231      2.834337338806     -0.200188839019
 H         7.836811370223      0.630137401741      0.201360703558
 H         4.939685696653      2.387845480259     -0.278653555278
 H         3.599623047576     -0.083169072495      0.925898498979
 H         1.269388987561     -0.129711510126      1.174176253674
 H        -0.973879514397      0.892056820121      0.949864130627
 H        -2.123035513627      2.818160198849      0.225628299957
 H        -0.165315328557      4.848071300472     -0.847768620390
 H         3.012859700236      3.408510780983     -0.533464586478
