# Supplementary material for: A Statistically Supported Antioxidant Activity DFT Benchmark—The Effects of Hartree–Fock Exchange and Basis Set Selection on Accuracy and Resources Uptake
Source: Molecules. 2021 Aug 20;26(16):5058. doi: 10.3390/molecules26165058 (PMC8398206; doi:10.3390/molecules26165058)
Supplement: Supplementary file 1 [file molecules-26-05058-s001.zip › SupplementaryMaterials_Spiegel2021/XYZ-Coordinates/3_MPWB1K/5_aug-cc-pVDZ/vacCFI_3_5_freq.xyz]

 O         7.104060157704      1.233547867061      0.010648318551
 C         5.988744167214      0.596904285208      0.396319665701
 O         6.018454345758     -0.507490958050      0.873003259737
 C         4.793103520844      1.405537971129      0.162232310667
 C         3.597105005819      0.912997007532      0.493223640318
 C         2.302969501461      1.553659873688      0.341722325294
 C         1.167805492714      0.864199000719      0.752270764614
 C        -0.089449671512      1.431327477549      0.629091687285
 C        -0.217084214837      2.694557584480      0.093022979009
 O        -1.394442676301      3.346109837217     -0.074640186217
 C         0.911870589819      3.402208015966     -0.324816853302
 O         0.779779547458      4.635513736704     -0.847455056636
 C         2.156384112711      2.832867552990     -0.199429400939
 H         7.835257054501      0.640699250016      0.196504223735
 H         4.937972510974      2.383651546949     -0.276704133424
 H         3.591702773703     -0.083513076784      0.926494068921
 H         1.269502388359     -0.128206136819      1.173271629931
 H        -0.972172736050      0.889553186044      0.950789372340
 H        -2.122179381562      2.809742999074      0.229533975715
 H        -0.149802165150      4.864818066813     -0.856013379248
 H         3.012269675441      3.405244908376     -0.531789221580
