# Supplementary material for: A Statistically Supported Antioxidant Activity DFT Benchmark—The Effects of Hartree–Fock Exchange and Basis Set Selection on Accuracy and Resources Uptake
Source: Molecules. 2021 Aug 20;26(16):5058. doi: 10.3390/molecules26165058 (PMC8398206; doi:10.3390/molecules26165058)
Supplement: Supplementary file 1 [file molecules-26-05058-s001.zip › SupplementaryMaterials_Spiegel2021/XYZ-Coordinates/3_MPWB1K/4_6-311G++dp/vacCFI_3_4_freq.xyz]

 O         7.092792098860      1.233026542430      0.012010550191
 C         5.981882138500      0.596643618856      0.397207687667
 O         6.010381959788     -0.502918282982      0.872020525015
 C         4.787788753010      1.404824436089      0.163092019611
 C         3.595642670445      0.914741241214      0.492697909225
 C         2.303709399891      1.554814376522      0.341181489925
 C         1.171834726130      0.866383474846      0.751041825302
 C        -0.082348858805      1.431856323007      0.628232366434
 C        -0.211254855575      2.691381699289      0.093766493835
 O        -1.385268055573      3.342689536941     -0.074176586183
 C         0.914587656834      3.398250282860     -0.323512038482
 O         0.781489267151      4.627934943543     -0.844605984386
 C         2.155834141547      2.830586615937     -0.198484008299
 H         7.828396883749      0.647819835306      0.194170210962
 H         4.932526931962      2.378020224649     -0.273796602407
 H         3.587982548281     -0.077127860213      0.924275080433
 H         1.273109222349     -0.121218315245      1.170100356194
 H        -0.960177862725      0.891850071032      0.948746954043
 H        -2.117424603094      2.814323423578      0.227017290313
 H        -0.145998913235      4.858223542890     -0.853814407047
 H         3.006364750511      3.401824269452     -0.529891132348
