# Supplementary material for: A Statistically Supported Antioxidant Activity DFT Benchmark—The Effects of Hartree–Fock Exchange and Basis Set Selection on Accuracy and Resources Uptake
Source: Molecules. 2021 Aug 20;26(16):5058. doi: 10.3390/molecules26165058 (PMC8398206; doi:10.3390/molecules26165058)
Supplement: Supplementary file 1 [file molecules-26-05058-s001.zip › SupplementaryMaterials_Spiegel2021/XYZ-Coordinates/3_MPWB1K/3_6-311G+dp/vacCFI_3_3_freq.xyz]

 O         7.092985897701      1.232516389812      0.012242333225
 C         5.981834421628      0.596495387311      0.397298324920
 O         6.009917308892     -0.503033038943      0.872138368243
 C         4.787960746873      1.405011075384      0.163007043956
 C         3.595732719469      0.915075793364      0.492552534519
 C         2.303762569560      1.555087532556      0.341057202014
 C         1.172030778369      0.866515987607      0.751002554218
 C        -0.082225025780      1.431810334553      0.628275313941
 C        -0.211300660079      2.691298625793      0.093799732358
 O        -1.385326171257      3.342500555957     -0.074103707788
 C         0.914411612042      3.398286711201     -0.323559088986
 O         0.781077223375      4.627927476065     -0.844654863157
 C         2.155776988779      2.830818304346     -0.198624062436
 H         7.828366547981      0.647086304569      0.194526574939
 H         4.933009461250      2.378168509364     -0.273896505844
 H         3.588053358378     -0.076796259945      0.924139651062
 H         1.273549838641     -0.121036617780      1.170048876266
 H        -0.959998288685      0.891760564044      0.948834021937
 H        -2.117486721581      2.814152881378      0.227110406712
 H        -0.146451238659      4.858029538368     -0.853775938114
 H         3.006168633104      3.402253944996     -0.530138771986
