# Supplementary material for: A Statistically Supported Antioxidant Activity DFT Benchmark—The Effects of Hartree–Fock Exchange and Basis Set Selection on Accuracy and Resources Uptake
Source: Molecules. 2021 Aug 20;26(16):5058. doi: 10.3390/molecules26165058 (PMC8398206; doi:10.3390/molecules26165058)
Supplement: Supplementary file 1 [file molecules-26-05058-s001.zip › SupplementaryMaterials_Spiegel2021/XYZ-Coordinates/3_MPWB1K/12_def2-TZVP/vacCFI_3_12.xyz]

 O         7.086049746936      1.233549512829      0.012118443466
 C         5.975983772326      0.598621901133      0.396842552418
 O         6.004872154671     -0.498973550509      0.870991715258
 C         4.782115750522      1.405663658789      0.163145931327
 C         3.592927717312      0.917372287218      0.491901433439
 C         2.303494853840      1.556303195449      0.340628683991
 C         1.174098973738      0.870451793629      0.749392390316
 C        -0.077148012920      1.435336143676      0.626558076346
 C        -0.206137371840      2.691944112419      0.093107007450
 O        -1.380831333904      3.338536180623     -0.072740360174
 C         0.918595271100      3.397004437042     -0.323548286006
 O         0.783741224195      4.625284889852     -0.844114732630
 C         2.156601249050      2.829660222940     -0.198346598686
 H         7.819362924709      0.644243100574      0.196336462410
 H         4.925311188313      2.377804803480     -0.273350511456
 H         3.585465758343     -0.073130444681      0.923074480917
 H         1.276397530367     -0.115855793947      1.167993041186
 H        -0.954509499490      0.896579315405      0.946693142036
 H        -2.107502513531      2.802774284326      0.231319262745
 H        -0.145129348795      4.852864069745     -0.851965583133
 H         3.008089965059      3.397895880006     -0.528756551221
