# Supplementary material for: A Statistically Supported Antioxidant Activity DFT Benchmark—The Effects of Hartree–Fock Exchange and Basis Set Selection on Accuracy and Resources Uptake
Source: Molecules. 2021 Aug 20;26(16):5058. doi: 10.3390/molecules26165058 (PMC8398206; doi:10.3390/molecules26165058)
Supplement: Supplementary file 1 [file molecules-26-05058-s001.zip › SupplementaryMaterials_Spiegel2021/XYZ-Coordinates/3_MPWB1K/10_cc-pVTZ/vacCFI_3_10_freq.xyz]

 O         7.086202020731      1.233183946000      0.012368607274
 C         5.975336506905      0.598505315702      0.397067143974
 O         6.002986728340     -0.499523014506      0.871572600145
 C         4.782210686580      1.406546179244      0.162806740705
 C         3.593134817480      0.918180497195      0.491589701850
 C         2.303659613546      1.556777452608      0.340416995852
 C         1.174810293843      0.870650368758      0.749296636531
 C        -0.076554199679      1.435384901913      0.626499794036
 C        -0.205931421294      2.691796375316      0.093081403521
 O        -1.381361473019      3.338567205981     -0.072817398510
 C         0.918656218495      3.397341000303     -0.323823980095
 O         0.782973395996      4.626203990229     -0.844654157641
 C         2.156594469776      2.830156313816     -0.198644709621
 H         7.816195055777      0.642496510096      0.197550969357
 H         4.925157352927      2.377954253450     -0.273388966947
 H         3.586695295558     -0.071619720860      0.922406330433
 H         1.277495190435     -0.114901332107      1.167602010113
 H        -0.953431097391      0.897185739970      0.946384334881
 H        -2.104849661116      2.801140468494      0.231698594276
 H        -0.145475830113      4.849912053647     -0.850878356301
 H         3.007346036224      3.397991494751     -0.528854293834
