# Supplementary material for: A Statistically Supported Antioxidant Activity DFT Benchmark—The Effects of Hartree–Fock Exchange and Basis Set Selection on Accuracy and Resources Uptake
Source: Molecules. 2021 Aug 20;26(16):5058. doi: 10.3390/molecules26165058 (PMC8398206; doi:10.3390/molecules26165058)
Supplement: Supplementary file 1 [file molecules-26-05058-s001.zip › SupplementaryMaterials_Spiegel2021/XYZ-Coordinates/1_B3LYP/2_6-31G++dp/IP/IP.xyz]

 O         4.472291858793      1.166052585006      0.000000697310
 C         3.710253244083      0.061088899920      0.000000267851
 O         4.129090817564     -1.077924360697      0.000000060214
 C         2.260044051996      0.411489223283      0.000000314420
 C         1.334397644113     -0.589313712391      0.000000015530
 C        -0.095981633780     -0.431643941154      0.000000042338
 C        -0.888152980618     -1.641850291627     -0.000000455548
 C        -2.262490537480     -1.604611904889     -0.000000456694
 C        -2.904260958360     -0.351712230932      0.000000050347
 O        -4.220215632312     -0.166032158142      0.000000142660
 C        -2.133432474128      0.874427438917      0.000000568322
 O        -2.747848145331      2.054160842623      0.000001050585
 C        -0.750341903526      0.814605368274      0.000000557429
 H         5.410249479339      0.903093249029      0.000000752776
 H         2.005241951397      1.466516284395      0.000000574886
 H         1.723156511432     -1.605701503239     -0.000000281864
 H        -0.376015592301     -2.598636259701     -0.000000850281
 H        -2.849476821156     -2.518234678439     -0.000000835877
 H        -4.735102711979     -0.990437518443     -0.000000196945
 H        -3.716601667414      1.965564394395      0.000001026841
 H        -0.203491500331      1.749838273813      0.000000958905
