# Supplementary material for: A Statistically Supported Antioxidant Activity DFT Benchmark—The Effects of Hartree–Fock Exchange and Basis Set Selection on Accuracy and Resources Uptake
Source: Molecules. 2021 Aug 20;26(16):5058. doi: 10.3390/molecules26165058 (PMC8398206; doi:10.3390/molecules26165058)
Supplement: Supplementary file 1 [file molecules-26-05058-s001.zip › SupplementaryMaterials_Spiegel2021/XYZ-Coordinates/1_B3LYP/2_6-31G++dp/EA/EA.xyz]

 O         4.491662014236      1.274701693945     -0.000000430315
 C         3.697124943584      0.108784973800     -0.000000326251
 O         4.297425233456     -0.986054839484     -0.000000848396
 C         2.306506867465      0.376181233683      0.000000551462
 C         1.344675364481     -0.645628361988      0.000000569377
 C        -0.072022829023     -0.501843090214      0.000000987243
 C        -0.912251685718     -1.659825633176      0.000000445150
 C        -2.297981637439     -1.565106415045      0.000000981861
 C        -2.920082085720     -0.309132951546      0.000001523521
 O        -4.313922734448     -0.118803007229      0.000001878349
 C        -2.130188948578      0.849004672861      0.000001658362
 O        -2.745223720455      2.089286891934      0.000001689229
 C        -0.745825815035      0.767117959466      0.000001668305
 H         5.393887629934      0.921651553441     -0.000001087804
 H         2.016466975968      1.422118377144      0.000000892430
 H         1.728329307857     -1.664593948206      0.000000043458
 H        -0.445902974213     -2.642103846566     -0.000000157765
 H        -2.907886984248     -2.469300848032      0.000001101825
 H        -4.742510701496     -0.982156926481     -0.000009369083
 H        -3.700488192441      1.933962561980      0.000000289184
 H        -0.180477028167      1.692477949715      0.000001939860
