# Supplementary material for: A Statistically Supported Antioxidant Activity DFT Benchmark—The Effects of Hartree–Fock Exchange and Basis Set Selection on Accuracy and Resources Uptake
Source: Molecules. 2021 Aug 20;26(16):5058. doi: 10.3390/molecules26165058 (PMC8398206; doi:10.3390/molecules26165058)
Supplement: Supplementary file 1 [file molecules-26-05058-s001.zip › SupplementaryMaterials_Spiegel2021/XYZ-Coordinates/1_B3LYP/6_aug-cc-pVTZ/IP/IP.xyz]

 O         4.453575569734      1.163063622473     -0.000009102275
 C         3.696590946210      0.057428385104      0.000001781808
 O         4.114266001376     -1.072119425137      0.000007452708
 C         2.248496157649      0.405122557830      0.000001118245
 C         1.326834179507     -0.588187841687      0.000004467285
 C        -0.097538485588     -0.430497640409      0.000003233554
 C        -0.887560976970     -1.634396339497      0.000000095890
 C        -2.253492649998     -1.595051573544     -0.000002499949
 C        -2.893094667587     -0.347590962485     -0.000001331517
 O        -4.205166539790     -0.170510129542     -0.000004035032
 C        -2.124002535360      0.873611646924      0.000002795644
 O        -2.736251047239      2.050563453327      0.000004321143
 C        -0.748237768223      0.810388462622      0.000004778327
 H         5.388658106441      0.903152704705     -0.000009608105
 H         1.993165769809      1.455595070633     -0.000003120666
 H         1.711965805928     -1.601588017877      0.000007510566
 H        -0.376922307770     -2.587113756559     -0.000001029836
 H        -2.840956907997     -2.503602468999     -0.000005727114
 H        -4.707591080104     -0.998480742228     -0.000007316577
 H        -3.700912142208      1.960325291885      0.000002378174
 H        -0.200512427820      1.740625702460      0.000007830702
