# Supplementary material for: A Statistically Supported Antioxidant Activity DFT Benchmark—The Effects of Hartree–Fock Exchange and Basis Set Selection on Accuracy and Resources Uptake
Source: Molecules. 2021 Aug 20;26(16):5058. doi: 10.3390/molecules26165058 (PMC8398206; doi:10.3390/molecules26165058)
Supplement: Supplementary file 1 [file molecules-26-05058-s001.zip › SupplementaryMaterials_Spiegel2021/XYZ-Coordinates/1_B3LYP/6_aug-cc-pVTZ/EA/EA.xyz]

 O         4.471803916580      1.271988900544      0.000000284404
 C         3.683449851115      0.104401906341     -0.000000294108
 O         4.281399696705     -0.980759992794     -0.000000834064
 C         2.296524051651      0.369695268082      0.000000255644
 C         1.337761791103     -0.644950111551      0.000000257171
 C        -0.072584894036     -0.500926258165      0.000000557062
 C        -0.910700209992     -1.652379263060      0.000000188614
 C        -2.288545036211     -1.556083776700      0.000000520836
 C        -2.908964615514     -0.306105606998      0.000001040645
 O        -4.300055642488     -0.122943941348      0.000001375711
 C        -2.121571421282      0.845967381815      0.000001151165
 O        -2.732962740356      2.084598250502      0.000001328505
 C        -0.743546366431      0.762541127658      0.000001058730
 H         5.371727423279      0.923930661102      0.000000168691
 H         2.008254732549      1.411642461027      0.000000688084
 H         1.717188482196     -1.661022195171     -0.000000083101
 H        -0.447567067997     -2.631241078317     -0.000000234552
 H        -2.897011788821     -2.456019663615      0.000000565817
 H        -4.718634766861     -0.986729424797     -0.000005974176
 H        -3.684278680086      1.930566608686      0.000000666512
 H        -0.180373715102      1.684566746759      0.000001311197
