# Supplementary material for: A Statistically Supported Antioxidant Activity DFT Benchmark—The Effects of Hartree–Fock Exchange and Basis Set Selection on Accuracy and Resources Uptake
Source: Molecules. 2021 Aug 20;26(16):5058. doi: 10.3390/molecules26165058 (PMC8398206; doi:10.3390/molecules26165058)
Supplement: Supplementary file 1 [file molecules-26-05058-s001.zip › SupplementaryMaterials_Spiegel2021/XYZ-Coordinates/1_B3LYP/8_def2-TZVPD/IP/IP.xyz]

 O         4.454054071722      1.162935027743     -0.000002093975
 C         3.697678921153      0.057711724797      0.000000295828
 O         4.115180972837     -1.071168578335      0.000001518171
 C         2.249172135117      0.405066888755      0.000001110456
 C         1.327229907819     -0.588434434176      0.000001499861
 C        -0.097545408976     -0.430807297641      0.000001308986
 C        -0.887975290166     -1.634714101402      0.000000037789
 C        -2.254185939916     -1.594997211800     -0.000000902834
 C        -2.894182117828     -0.347369594829     -0.000000338005
 O        -4.205560053584     -0.171119638140     -0.000001315727
 C        -2.124660530399      0.873850002032      0.000001090856
 O        -2.735439161427      2.050810698909      0.000001695257
 C        -0.748509315694      0.810199362423      0.000001827765
 H         5.391157806335      0.903671090327     -0.000002624279
 H         1.993352529589      1.456468591476      0.000000866632
 H         1.712684300395     -1.602802563011      0.000001237438
 H        -0.376938321854     -2.588418981241     -0.000000494351
 H        -2.842283525625     -2.504421971705     -0.000002098522
 H        -4.709664021249     -1.000052019460     -0.000002490436
 H        -3.701990193737      1.962964503949      0.000001091728
 H        -0.200263764511      1.741366501328      0.000002787266
