# Supplementary material for: A Statistically Supported Antioxidant Activity DFT Benchmark—The Effects of Hartree–Fock Exchange and Basis Set Selection on Accuracy and Resources Uptake
Source: Molecules. 2021 Aug 20;26(16):5058. doi: 10.3390/molecules26165058 (PMC8398206; doi:10.3390/molecules26165058)
Supplement: Supplementary file 1 [file molecules-26-05058-s001.zip › SupplementaryMaterials_Spiegel2021/XYZ-Coordinates/1_B3LYP/8_def2-TZVPD/EA/EA.xyz]

 O         4.472124160427      1.272059631108      0.000000227004
 C         3.684599646574      0.104350836281      0.000000157722
 O         4.283015338648     -0.979988580708     -0.000000032060
 C         2.297715315309      0.369264383820      0.000000183648
 C         1.338078998861     -0.645081428968      0.000000039405
 C        -0.072637501882     -0.500919422292      0.000000268647
 C        -0.911323596812     -1.652496641420     -0.000000046463
 C        -2.289204042578     -1.555962196538      0.000000391706
 C        -2.910105984697     -0.305870522208      0.000000961379
 O        -4.300545659289     -0.123466972141      0.000001550838
 C        -2.122175997585      0.846374221909      0.000001067446
 O        -2.732410698818      2.085015933676      0.000001394688
 C        -0.744045899534      0.762572709844      0.000000853159
 H         5.374136254979      0.924614709154      0.000000241682
 H         2.008930180693      1.412194856657      0.000000344712
 H         1.717393642392     -1.662319863515     -0.000000264835
 H        -0.447690912544     -2.632305926079     -0.000000528413
 H        -2.898374949643     -2.456780507058      0.000000438954
 H        -4.720331835884     -0.988439779226     -0.000005143477
 H        -3.685587178858      1.932416408151      0.000000825338
 H        -0.180246279760      1.685506149553      0.000001072644
