# Supplementary material for: A Statistically Supported Antioxidant Activity DFT Benchmark—The Effects of Hartree–Fock Exchange and Basis Set Selection on Accuracy and Resources Uptake
Source: Molecules. 2021 Aug 20;26(16):5058. doi: 10.3390/molecules26165058 (PMC8398206; doi:10.3390/molecules26165058)
Supplement: Supplementary file 1 [file molecules-26-05058-s001.zip › SupplementaryMaterials_Spiegel2021/XYZ-Coordinates/1_B3LYP/7_def2-SVPD/IP/IP.xyz]

 O         4.471568047480      1.166410979049      0.000000776180
 C         3.715032365105      0.064002641463      0.000000227698
 O         4.133956681338     -1.068196905315     -0.000000109651
 C         2.260924237714      0.408318840905      0.000000386584
 C         1.335362647858     -0.593433728546      0.000000011488
 C        -0.096021509475     -0.438712733576      0.000000056894
 C        -0.892700153795     -1.646679779204     -0.000000415414
 C        -2.266861693785     -1.603743944581     -0.000000408648
 C        -2.908370452265     -0.348539787998      0.000000065740
 O        -4.218278248396     -0.166066931921      0.000000125500
 C        -2.132350864952      0.876914431906      0.000000535720
 O        -2.744673395612      2.051402360511      0.000000984177
 C        -0.748779842395      0.810215743653      0.000000534332
 H         5.411296267238      0.918226044247      0.000000766151
 H         2.000401957241      1.467468359034      0.000000748462
 H         1.729183813634     -1.613584545353     -0.000000378985
 H        -0.380608757172     -2.609247103047     -0.000000796803
 H        -2.859207637936     -2.519980773819     -0.000000768435
 H        -4.740043087942     -0.983930694684     -0.000000185280
 H        -3.712276057865      1.972201086093      0.000000951078
 H        -0.196241316018      1.747694441181      0.000000891143
