# Supplementary material for: A Statistically Supported Antioxidant Activity DFT Benchmark—The Effects of Hartree–Fock Exchange and Basis Set Selection on Accuracy and Resources Uptake
Source: Molecules. 2021 Aug 20;26(16):5058. doi: 10.3390/molecules26165058 (PMC8398206; doi:10.3390/molecules26165058)
Supplement: Supplementary file 1 [file molecules-26-05058-s001.zip › SupplementaryMaterials_Spiegel2021/XYZ-Coordinates/1_B3LYP/7_def2-SVPD/EA/EA.xyz]

 O         4.486015764341      1.276022563982     -0.000000325641
 C         3.702141686011      0.110586629624      0.000001258045
 O         4.304247948621     -0.976084193713     -0.000000448860
 C         2.308242866846      0.370770058768      0.000000998331
 C         1.345675435318     -0.650184243789      0.000000525637
 C        -0.072260368608     -0.508376954749      0.000000419189
 C        -0.916888905468     -1.664436319164     -0.000000106267
 C        -2.301782527473     -1.564543799121     -0.000000185041
 C        -2.923852970215     -0.306930458090      0.000000237399
 O        -4.310581004040     -0.116762595800      0.000000283336
 C        -2.128660753423      0.851005654216      0.000000761185
 O        -2.740590742901      2.085979139410      0.000001157060
 C        -0.744183056425      0.762626751154      0.000000886679
 H         5.392097928067      0.940527082472     -0.000001193636
 H         2.014603676266      1.421158524400      0.000001278555
 H         1.731355075453     -1.673804054116      0.000000251884
 H        -0.450966823457     -2.652084890769     -0.000000468706
 H        -2.916042949328     -2.471354239928     -0.000000534718
 H        -4.748186566671     -0.972515951519     -0.000002967096
 H        -3.694806757396      1.938435463438      0.000000853808
 H        -0.174263955518      1.690703833294      0.000001324559
