# Supplementary material for: A Statistically Supported Antioxidant Activity DFT Benchmark—The Effects of Hartree–Fock Exchange and Basis Set Selection on Accuracy and Resources Uptake
Source: Molecules. 2021 Aug 20;26(16):5058. doi: 10.3390/molecules26165058 (PMC8398206; doi:10.3390/molecules26165058)
Supplement: Supplementary file 1 [file molecules-26-05058-s001.zip › SupplementaryMaterials_Spiegel2021/XYZ-Coordinates/1_B3LYP/13_6-31Gdp/IP/IP.xyz]

 O         4.474761172943      1.157978736719      0.000000996155
 C         3.706995940651      0.059468106531      0.000000011163
 O         4.114048834392     -1.082955374102     -0.000000715520
 C         2.259102088463      0.418502918862      0.000000239176
 C         1.334157465573     -0.580419419633      0.000000240528
 C        -0.095608901104     -0.425096958365      0.000000290494
 C        -0.885501921850     -1.635517261638     -0.000000275406
 C        -2.259384200601     -1.601874244380     -0.000000410920
 C        -2.902917367315     -0.351527107831      0.000000033030
 O        -4.217767389631     -0.164879121375     -0.000000058650
 C        -2.134105467891      0.876507795006      0.000000666560
 O        -2.754871607523      2.050428718074      0.000001081120
 C        -0.750907347813      0.819011881010      0.000000767537
 H         5.406875916161      0.876383921579      0.000000930323
 H         2.006257329107      1.473955786239      0.000000135887
 H         1.727075431907     -1.595026691558     -0.000000008255
 H        -0.370681093274     -2.590605674463     -0.000000657096
 H        -2.844286697565     -2.516602918532     -0.000000894320
 H        -4.724685190537     -0.993815638350     -0.000000503226
 H        -3.721460443034      1.941867753359      0.000000910931
 H        -0.205783551059      1.754952792849      0.000001220489
