# Supplementary material for: A Statistically Supported Antioxidant Activity DFT Benchmark—The Effects of Hartree–Fock Exchange and Basis Set Selection on Accuracy and Resources Uptake
Source: Molecules. 2021 Aug 20;26(16):5058. doi: 10.3390/molecules26165058 (PMC8398206; doi:10.3390/molecules26165058)
Supplement: Supplementary file 1 [file molecules-26-05058-s001.zip › SupplementaryMaterials_Spiegel2021/XYZ-Coordinates/1_B3LYP/13_6-31Gdp/EA/EA.xyz]

 O         4.499032215253      1.263267987730      0.000000090112
 C         3.697818145357      0.104317589918      0.000000334433
 O         4.284759861692     -0.993086684180     -0.000000619357
 C         2.309255946637      0.385924005318      0.000000394678
 C         1.342790472686     -0.628744807164      0.000000157228
 C        -0.070909257071     -0.491612568930      0.000000435836
 C        -0.909337050541     -1.651194985282      0.000000073056
 C        -2.293158805483     -1.560990258083      0.000000588615
 C        -2.921137335790     -0.310023010541      0.000001198540
 O        -4.313169329279     -0.118274433298      0.000002009799
 C        -2.133242169845      0.853307968137      0.000001272512
 O        -2.759267727525      2.085895853814      0.000001509804
 C        -0.751841768743      0.774672592636      0.000001030447
 H         5.388658499239      0.878359733053     -0.000000245800
 H         2.025908448144      1.434106530607      0.000000811101
 H         1.729995336768     -1.646771712959     -0.000000172708
 H        -0.439079698619     -2.631796021278     -0.000000504938
 H        -2.901950105100     -2.466782085204      0.000000638991
 H        -4.725676457064     -0.989327543759     -0.000006496888
 H        -3.708859966838      1.897635679691      0.000000397186
 H        -0.189276253880      1.701854169776      0.000001097353
