# Supplementary material for: A Statistically Supported Antioxidant Activity DFT Benchmark—The Effects of Hartree–Fock Exchange and Basis Set Selection on Accuracy and Resources Uptake
Source: Molecules. 2021 Aug 20;26(16):5058. doi: 10.3390/molecules26165058 (PMC8398206; doi:10.3390/molecules26165058)
Supplement: Supplementary file 1 [file molecules-26-05058-s001.zip › SupplementaryMaterials_Spiegel2021/XYZ-Coordinates/1_B3LYP/1_6-31G+dp/IP/IP.xyz]

 O         4.473275844356      1.164695940946      0.000000668312
 C         3.710364297522      0.060415152470      0.000000261573
 O         4.128343862240     -1.078890838955      0.000000042466
 C         2.260405491342      0.412097906613      0.000000349725
 C         1.334297270171     -0.588263807127      0.000000016105
 C        -0.096101146432     -0.430761022323      0.000000056173
 C        -0.887837041593     -1.641296488088     -0.000000434937
 C        -2.262149955365     -1.604576977717     -0.000000445483
 C        -2.904383340456     -0.351933013869      0.000000049780
 O        -4.220382311634     -0.166725230093      0.000000109221
 C        -2.134038289182      0.874504429900      0.000000563338
 O        -2.748936165386      2.053902992305      0.000001051374
 C        -0.750884440834      0.815288322656      0.000000556436
 H         5.411127325015      0.901266174948      0.000000684351
 H         2.006593843739      1.467428348506      0.000000698670
 H         1.723099343106     -1.604693731673     -0.000000323529
 H        -0.375345927926     -2.597918072618     -0.000000813922
 H        -2.848753993230     -2.518461840902     -0.000000823357
 H        -4.735036339399     -0.991252870955     -0.000000245781
 H        -3.717669436785      1.964949948067      0.000001010615
 H        -0.204675889269      1.750962677908      0.000000968871
