# Supplementary material for: A Statistically Supported Antioxidant Activity DFT Benchmark—The Effects of Hartree–Fock Exchange and Basis Set Selection on Accuracy and Resources Uptake
Source: Molecules. 2021 Aug 20;26(16):5058. doi: 10.3390/molecules26165058 (PMC8398206; doi:10.3390/molecules26165058)
Supplement: Supplementary file 1 [file molecules-26-05058-s001.zip › SupplementaryMaterials_Spiegel2021/XYZ-Coordinates/1_B3LYP/1_6-31G+dp/EA/EA.xyz]

 O         4.492055177848      1.274059519896      0.000000086481
 C         3.697311988301      0.108480516211      0.000000021889
 O         4.297415783451     -0.986460367964     -0.000000650512
 C         2.306755413323      0.376283972728      0.000000435464
 C         1.344658292501     -0.645239049301      0.000000255590
 C        -0.072068586020     -0.501437845557      0.000000518896
 C        -0.912144596130     -1.659528542658      0.000000139760
 C        -2.297842673235     -1.565063568166      0.000000623967
 C        -2.920165771921     -0.309209615219      0.000001087862
 O        -4.314008916941     -0.119052855188      0.000001844350
 C        -2.130497301431      0.849077447323      0.000001260717
 O        -2.745806860575      2.089166840595      0.000001514086
 C        -0.746094782298      0.767450842717      0.000001114895
 H         5.394302542591      0.920999601131     -0.000000339678
 H         2.017198412427      1.422419002450      0.000000858878
 H         1.728239077430     -1.664267070443     -0.000000172117
 H        -0.445649398064     -2.641762088187     -0.000000337362
 H        -2.907535028578     -2.469410930653      0.000000751570
 H        -4.742587061307     -0.982386537979     -0.000006780921
 H        -3.701035326998      1.933484005863      0.000000460733
 H        -0.181187384374      1.693134722401      0.000001305452
