# Supplementary material for: A Statistically Supported Antioxidant Activity DFT Benchmark—The Effects of Hartree–Fock Exchange and Basis Set Selection on Accuracy and Resources Uptake
Source: Molecules. 2021 Aug 20;26(16):5058. doi: 10.3390/molecules26165058 (PMC8398206; doi:10.3390/molecules26165058)
Supplement: Supplementary file 1 [file molecules-26-05058-s001.zip › SupplementaryMaterials_Spiegel2021/XYZ-Coordinates/1_B3LYP/9_cc-pVDZ/IP/IP.xyz]

 O         4.476097290285      1.160379201902      0.000001646704
 C         3.711080509128      0.060337928063      0.000000661689
 O         4.118796857297     -1.079987529484      0.000001126750
 C         2.261567179470      0.418896420856     -0.000000773213
 C         1.335784279379     -0.581773506347     -0.000001002867
 C        -0.095803156716     -0.427345833884     -0.000001011501
 C        -0.887424708793     -1.637879947995     -0.000001125437
 C        -2.263144156246     -1.600834799516     -0.000000509096
 C        -2.907244611415     -0.348258456836      0.000000290321
 O        -4.221803744447     -0.161801125420      0.000001194052
 C        -2.136125664893      0.879921650481      0.000000326934
 O        -2.754919445577      2.055151205338      0.000001225105
 C        -0.751024575782      0.818844585749     -0.000000363635
 H         5.410415895754      0.875843495937      0.000002890552
 H         2.005671728392      1.480534829351     -0.000001022415
 H         1.732232869410     -1.602044754023     -0.000000574643
 H        -0.371266182001     -2.599506805776     -0.000001553312
 H        -2.853417829857     -2.519721355033     -0.000000475370
 H        -4.723132333992     -0.997573145393      0.000001265877
 H        -3.723011134820      1.937580571317      0.000001865571
 H        -0.202016064574      1.759975370713     -0.000000082066
