# Supplementary material for: A Statistically Supported Antioxidant Activity DFT Benchmark—The Effects of Hartree–Fock Exchange and Basis Set Selection on Accuracy and Resources Uptake
Source: Molecules. 2021 Aug 20;26(16):5058. doi: 10.3390/molecules26165058 (PMC8398206; doi:10.3390/molecules26165058)
Supplement: Supplementary file 1 [file molecules-26-05058-s001.zip › SupplementaryMaterials_Spiegel2021/XYZ-Coordinates/1_B3LYP/9_cc-pVDZ/EA/EA.xyz]

 O         4.501566751515      1.264151951960      0.000000046967
 C         3.705054434730      0.106034249763      0.000000128805
 O         4.289802078166     -0.990156546818     -0.000000332226
 C         2.311843509385      0.387778360125      0.000000395076
 C         1.345553328866     -0.630308394516      0.000000187254
 C        -0.070578578148     -0.495360993332      0.000000554507
 C        -0.911495749541     -1.655428625762      0.000000092025
 C        -2.298145899625     -1.562319063560      0.000000511574
 C        -2.926635722380     -0.308474927856      0.000001129794
 O        -4.317985567834     -0.111890028703      0.000001674700
 C        -2.135344884342      0.855749441024      0.000001250722
 O        -2.760977411395      2.087546309063      0.000001375094
 C        -0.751309027260      0.773855572890      0.000001092437
 H         5.395022093859      0.881569250044     -0.000000183001
 H         2.027058640549      1.442343473556      0.000000844084
 H         1.738611003590     -1.653174142223     -0.000000369058
 H        -0.439990130417     -2.642383635412     -0.000000552881
 H        -2.911621991298     -2.472538560961      0.000000433673
 H        -4.731959135612     -0.984676231542     -0.000005823214
 H        -3.711342490837      1.891578244056      0.000000375347
 H        -0.185812251970      1.706842298204      0.000001168320
