# Supplementary material for: A Statistically Supported Antioxidant Activity DFT Benchmark—The Effects of Hartree–Fock Exchange and Basis Set Selection on Accuracy and Resources Uptake
Source: Molecules. 2021 Aug 20;26(16):5058. doi: 10.3390/molecules26165058 (PMC8398206; doi:10.3390/molecules26165058)
Supplement: Supplementary file 1 [file molecules-26-05058-s001.zip › SupplementaryMaterials_Spiegel2021/XYZ-Coordinates/1_B3LYP/14_6-311Gdp/IP/IP.xyz]

 O         4.463020474498      1.159286371818      0.000000805402
 C         3.703808968779      0.056659872119      0.000000187429
 O         4.114591045708     -1.076086582008     -0.000000150052
 C         2.254461729177      0.412236660943      0.000000222448
 C         1.331882798402     -0.583512890599      0.000000145461
 C        -0.096588252953     -0.428110156093      0.000000163917
 C        -0.886708375343     -1.635950366219     -0.000000404536
 C        -2.257169298703     -1.599134177426     -0.000000466070
 C        -2.899051368256     -0.350381175387      0.000000042506
 O        -4.211468219218     -0.164413930870      0.000000065417
 C        -2.129724405752      0.875370933120      0.000000644988
 O        -2.746178083437      2.049151833414      0.000001127781
 C        -0.749652403610      0.813891068892      0.000000661003
 H         5.396042817819      0.891449916847      0.000000845770
 H         2.002424539124      1.466004432906      0.000000081340
 H         1.722004936255     -1.597570074456     -0.000000015065
 H        -0.373986985436     -2.590108093127     -0.000000827016
 H        -2.842916205757     -2.511398230059     -0.000000932557
 H        -4.718804278827     -0.989801514447     -0.000000335263
 H        -3.710359319211      1.945198507608      0.000001038892
 H        -0.204317113256      1.747955593023      0.000001098205
