# Supplementary material for: A Statistically Supported Antioxidant Activity DFT Benchmark—The Effects of Hartree–Fock Exchange and Basis Set Selection on Accuracy and Resources Uptake
Source: Molecules. 2021 Aug 20;26(16):5058. doi: 10.3390/molecules26165058 (PMC8398206; doi:10.3390/molecules26165058)
Supplement: Supplementary file 1 [file molecules-26-05058-s001.zip › SupplementaryMaterials_Spiegel2021/XYZ-Coordinates/1_B3LYP/14_6-311Gdp/EA/EA.xyz]

 O         4.487980522446      1.264444465188     -0.000000531792
 C         3.692386456364      0.102212781500     -0.000000089470
 O         4.280346660554     -0.987256958736     -0.000000551089
 C         2.304397436209      0.381128968817      0.000000674795
 C         1.341044090748     -0.633555235989      0.000000505539
 C        -0.071159178455     -0.496378736398      0.000001065945
 C        -0.909744002092     -1.653056671423      0.000000442254
 C        -2.291100920017     -1.559614699748      0.000000816264
 C        -2.915964559872     -0.309053943156      0.000001341952
 O        -4.308587365950     -0.116664117684      0.000001775559
 C        -2.128172422422      0.850948302855      0.000001557414
 O        -2.750958581370      2.084072656870      0.000001477373
 C        -0.749129744861      0.769335913708      0.000001602681
 H         5.380333222835      0.896177494579     -0.000001069134
 H         2.022418919702      1.427538036861      0.000001274631
 H         1.728479749157     -1.649760288414     -0.000000424648
 H        -0.441700618466     -2.632637612596     -0.000000294962
 H        -2.899961393188     -2.463067160788      0.000000775748
 H        -4.723971806733     -0.982331224612     -0.000008147403
 H        -3.698361616654      1.903258529636      0.000000117064
 H        -0.187261847933      1.694997499532      0.000001685569
