# Supplementary material for: A Statistically Supported Antioxidant Activity DFT Benchmark—The Effects of Hartree–Fock Exchange and Basis Set Selection on Accuracy and Resources Uptake
Source: Molecules. 2021 Aug 20;26(16):5058. doi: 10.3390/molecules26165058 (PMC8398206; doi:10.3390/molecules26165058)
Supplement: Supplementary file 1 [file molecules-26-05058-s001.zip › SupplementaryMaterials_Spiegel2021/XYZ-Coordinates/1_B3LYP/11_def2-SVP/IP/IP.xyz]

 O         4.477715130336      1.158595509833      0.000000775935
 C         3.716677023227      0.063047671121      0.000000673024
 O         4.125152187431     -1.072559187111      0.000000791569
 C         2.263257084305      0.415308148769     -0.000000089337
 C         1.337107649627     -0.585147561469     -0.000000408313
 C        -0.095317032886     -0.430691916987     -0.000000347666
 C        -0.889567894203     -1.640094119566     -0.000000751844
 C        -2.265901626470     -1.600629229620     -0.000000469819
 C        -2.910614326485     -0.347836771080      0.000000165649
 O        -4.219287572676     -0.162994383835      0.000000551604
 C        -2.136418396345      0.881342380828      0.000000505409
 O        -2.755572714488      2.048492615102      0.000001114823
 C        -0.749775408586      0.815951371632      0.000000240845
 H         5.414381959826      0.889265339398      0.000001294942
 H         2.005461777519      1.477264725476      0.000000279532
 H         1.733580483038     -1.606139439626     -0.000000600861
 H        -0.375590650453     -2.603784793306     -0.000001205114
 H        -2.857610579639     -2.519538921538     -0.000000705058
 H        -4.733786855840     -0.988641034661      0.000000359864
 H        -3.723548067413      1.942699854456      0.000001252466
 H        -0.199029169826      1.756827742187      0.000000568489
