# Supplementary material for: A Statistically Supported Antioxidant Activity DFT Benchmark—The Effects of Hartree–Fock Exchange and Basis Set Selection on Accuracy and Resources Uptake
Source: Molecules. 2021 Aug 20;26(16):5058. doi: 10.3390/molecules26165058 (PMC8398206; doi:10.3390/molecules26165058)
Supplement: Supplementary file 1 [file molecules-26-05058-s001.zip › SupplementaryMaterials_Spiegel2021/XYZ-Coordinates/1_B3LYP/11_def2-SVP/EA/EA.xyz]

 O         4.500202074407      1.261678520063     -0.000000866340
 C         3.708773016506      0.108548089319     -0.000001012655
 O         4.291626630778     -0.983321147713     -0.000002021169
 C         2.312667488754      0.384503477444      0.000000276531
 C         1.346150091410     -0.633353932067      0.000000518013
 C        -0.070512919735     -0.497910990038      0.000001529485
 C        -0.913285908852     -1.657246584665      0.000001360595
 C        -2.299940430429     -1.561498955173      0.000002784466
 C        -2.927785134672     -0.306913934400      0.000003650319
 O        -4.311805295468     -0.111735118656      0.000005552065
 C        -2.134561113182      0.858448316408      0.000002939348
 O        -2.761600842693      2.080819259680      0.000002567456
 C        -0.750034368131      0.772198653447      0.000002388309
 H         5.396344011298      0.892316910085     -0.000001754215
 H         2.025047929825      1.438753266093      0.000001084529
 H         1.738619033624     -1.656739799361     -0.000000213642
 H        -0.443308687295     -2.645391874723      0.000000365278
 H        -2.915970948821     -2.470322778755      0.000003607396
 H        -4.736231652999     -0.976813564393     -0.000020340327
 H        -3.711170715211      1.890838072780     -0.000000313341
 H        -0.181909259112      1.703882114627      0.000001910033
