# Supplementary material for: A Statistically Supported Antioxidant Activity DFT Benchmark—The Effects of Hartree–Fock Exchange and Basis Set Selection on Accuracy and Resources Uptake
Source: Molecules. 2021 Aug 20;26(16):5058. doi: 10.3390/molecules26165058 (PMC8398206; doi:10.3390/molecules26165058)
Supplement: Supplementary file 1 [file molecules-26-05058-s001.zip › SupplementaryMaterials_Spiegel2021/XYZ-Coordinates/1_B3LYP/5_aug-cc-pVDZ/IP/IP.xyz]

 O         4.468482413438      1.173975411660      0.000000755270
 C         3.710748848759      0.063263696578     -0.000000200256
 O         4.133531778087     -1.071878755413      0.000000253403
 C         2.258670924131      0.408330492448     -0.000000030544
 C         1.334083658273     -0.595025401764     -0.000000029832
 C        -0.096842729273     -0.437035948504      0.000000099772
 C        -0.891894246029     -1.645643059652     -0.000000349402
 C        -2.266443165536     -1.603746414078     -0.000000402683
 C        -2.905329113152     -0.347372191486      0.000000088889
 O        -4.221901429747     -0.164600622772      0.000000038575
 C        -2.131735774329      0.877460960869      0.000000683380
 O        -2.741930932851      2.061017239400      0.000001204478
 C        -0.748436693682      0.812305448283      0.000000656803
 H         5.405358137934      0.911117407919      0.000001284591
 H         1.998762696409      1.466650829868     -0.000000045949
 H         1.725217345547     -1.614888052609     -0.000000264285
 H        -0.380090934575     -2.607351427722     -0.000000731635
 H        -2.859997030201     -2.518280745878     -0.000000844880
 H        -4.724331074064     -0.995656080430     -0.000000405513
 H        -3.709180990301      1.969218915483      0.000001145862
 H        -0.195428688835      1.748876297799      0.000001100299
