# Supplementary material for: A Statistically Supported Antioxidant Activity DFT Benchmark—The Effects of Hartree–Fock Exchange and Basis Set Selection on Accuracy and Resources Uptake
Source: Molecules. 2021 Aug 20;26(16):5058. doi: 10.3390/molecules26165058 (PMC8398206; doi:10.3390/molecules26165058)
Supplement: Supplementary file 1 [file molecules-26-05058-s001.zip › SupplementaryMaterials_Spiegel2021/XYZ-Coordinates/1_B3LYP/5_aug-cc-pVDZ/EA/EA.xyz]

 O         4.488393310167      1.280396439239      0.000001096095
 C         3.700048203304      0.108557413190      0.000000081432
 O         4.303234669636     -0.981577200558     -0.000000902286
 C         2.306526551620      0.372869709033     -0.000000107632
 C         1.344886690277     -0.650122151094     -0.000000114142
 C        -0.072928038200     -0.505461693102     -0.000000048708
 C        -0.915219850001     -1.662512593816     -0.000000228518
 C        -2.301408503522     -1.565047001390      0.000000048112
 C        -2.922668909150     -0.306802627934      0.000000457870
 O        -4.317251250481     -0.118923211600      0.000000906345
 C        -2.130248654915      0.850675187984      0.000000649499
 O        -2.740142610496      2.094446997011      0.000000974158
 C        -0.744499029413      0.765435934213      0.000000462650
 H         5.390946946665      0.931866517114      0.000001752446
 H         2.014977668378      1.422745426954      0.000000204012
 H         1.728327579221     -1.673426146080     -0.000000344615
 H        -0.449464592166     -2.649476684859     -0.000000541746
 H        -2.915221859540     -2.471386862225      0.000000012937
 H        -4.737058681326     -0.985184727892     -0.000001823666
 H        -3.694191945017      1.939936022333      0.000000792178
 H        -0.175724695042      1.693729253476      0.000000668485
