# Supplementary material for: A Statistically Supported Antioxidant Activity DFT Benchmark—The Effects of Hartree–Fock Exchange and Basis Set Selection on Accuracy and Resources Uptake
Source: Molecules. 2021 Aug 20;26(16):5058. doi: 10.3390/molecules26165058 (PMC8398206; doi:10.3390/molecules26165058)
Supplement: Supplementary file 1 [file molecules-26-05058-s001.zip › SupplementaryMaterials_Spiegel2021/XYZ-Coordinates/1_B3LYP/4_6-311G++dp/IP/IP.xyz]

 O         4.460105756446      1.165485988732      0.000000343537
 C         3.705015717075      0.058036486933      0.000000210556
 O         4.123403930653     -1.072400601718     -0.000000067698
 C         2.254358347516      0.407104158953      0.000000727561
 C         1.331488272464     -0.590101362728      0.000000236348
 C        -0.096724444467     -0.432490418036      0.000000277384
 C        -0.888650107191     -1.639691693768     -0.000000334643
 C        -2.258901637228     -1.600553860642     -0.000000433839
 C        -2.898905469776     -0.350081994629     -0.000000007449
 O        -4.211520736454     -0.164526244439     -0.000000094828
 C        -2.128206992227      0.873955095333      0.000000619242
 O        -2.740487048222      2.051176413764      0.000000922866
 C        -0.748688220203      0.811084432266      0.000000803593
 H         5.396895372750      0.909643029393      0.000000069072
 H         1.999556738513      1.460285139994      0.000001246442
 H         1.718492996503     -1.605448797760     -0.000000398757
 H        -0.377904505514     -2.595145903497     -0.000000706992
 H        -2.846497186981     -2.511786825362     -0.000000877021
 H        -4.723856202133     -0.987135915758     -0.000000477346
 H        -3.706027036302      1.958974967881      0.000000687855
 H        -0.201634545223      1.744355905090      0.000001249823
