# Supplementary material for: A Statistically Supported Antioxidant Activity DFT Benchmark—The Effects of Hartree–Fock Exchange and Basis Set Selection on Accuracy and Resources Uptake
Source: Molecules. 2021 Aug 20;26(16):5058. doi: 10.3390/molecules26165058 (PMC8398206; doi:10.3390/molecules26165058)
Supplement: Supplementary file 1 [file molecules-26-05058-s001.zip › SupplementaryMaterials_Spiegel2021/XYZ-Coordinates/1_B3LYP/4_6-311G++dp/EA/EA.xyz]

 O         4.467968631837      1.284851488765      0.081580679887
 C         3.686332629053      0.112123312795      0.039886636888
 O         4.288815622286     -0.970993709831      0.025913918322
 C         2.295051355512      0.373711099752      0.021111542073
 C         1.342662013450     -0.648321294338     -0.020562650473
 C        -0.071636641743     -0.513858327309     -0.045767214214
 C        -0.899698513977     -1.678797633186     -0.072262462134
 C        -2.280069756443     -1.598554860753     -0.102672164212
 C        -2.912648784065     -0.348422405277     -0.088262016822
 O        -4.315363407583     -0.194067116812     -0.105956272159
 C        -2.133391572713      0.815163085394     -0.060082310614
 O        -2.765319862477      2.042159375823     -0.043654148249
 C        -0.751221071142      0.748308774552     -0.047723195108
 H         5.371961970649      0.946235813276      0.090497106088
 H         2.000917497063      1.416135788818      0.040251904943
 H         1.731454152036     -1.663407016344     -0.034294015469
 H        -0.421498668744     -2.653355250001     -0.081720388172
 H        -2.885797092199     -2.499816444454     -0.145053437489
 H        -4.681876865765     -0.605763001348      0.685857124010
 H        -3.711388873545      1.850918051401     -0.097153183657
 H        -0.193939761491      1.676488269078     -0.039931453965
