# Supplementary material for: A Statistically Supported Antioxidant Activity DFT Benchmark—The Effects of Hartree–Fock Exchange and Basis Set Selection on Accuracy and Resources Uptake
Source: Molecules. 2021 Aug 20;26(16):5058. doi: 10.3390/molecules26165058 (PMC8398206; doi:10.3390/molecules26165058)
Supplement: Supplementary file 1 [file molecules-26-05058-s001.zip › SupplementaryMaterials_Spiegel2021/XYZ-Coordinates/1_B3LYP/3_6-311G+dp/IP/IP.xyz]

 O         4.460150302971      1.165390902405      0.000000769030
 C         3.705000170978      0.058003794782      0.000000085965
 O         4.123254011234     -1.072458806865      0.000000303859
 C         2.254341391209      0.407192961223      0.000000146430
 C         1.331469417814     -0.590018861008     -0.000000129036
 C        -0.096776129176     -0.432484085162     -0.000000038827
 C        -0.888648539581     -1.639708801553     -0.000000480868
 C        -2.258911127790     -1.600606513417     -0.000000423556
 C        -2.898857634225     -0.350116872973      0.000000106590
 O        -4.211429543934     -0.164468062925      0.000000234417
 C        -2.128190122559      0.873930913894      0.000000558103
 O        -2.740547504449      2.051086509164      0.000001049312
 C        -0.748689747937      0.811085110367      0.000000483025
 H         5.396923498531      0.909545544996      0.000001111019
 H         1.999717771684      1.460427616230      0.000000454623
 H         1.718518526419     -1.605347668598     -0.000000446205
 H        -0.377796015955     -2.595082550065     -0.000000881416
 H        -2.846531805004     -2.511810912639     -0.000000765324
 H        -4.723913962041     -0.986979473065     -0.000000071716
 H        -3.706061703670      1.958717086118      0.000001087571
 H        -0.201708254521      1.744440169091      0.000000846685
