# Supplementary material for: A Statistically Supported Antioxidant Activity DFT Benchmark—The Effects of Hartree–Fock Exchange and Basis Set Selection on Accuracy and Resources Uptake
Source: Molecules. 2021 Aug 20;26(16):5058. doi: 10.3390/molecules26165058 (PMC8398206; doi:10.3390/molecules26165058)
Supplement: Supplementary file 1 [file molecules-26-05058-s001.zip › SupplementaryMaterials_Spiegel2021/XYZ-Coordinates/1_B3LYP/3_6-311G+dp/EA/EA.xyz]

 O         4.481251860274      1.273567281107     -0.000000254994
 C         3.690370631280      0.104031788156     -0.000000215742
 O         4.288984507307     -0.982829235706     -0.000001182006
 C         2.302102446579      0.372426569236      0.000000446176
 C         1.341574483592     -0.645543125076      0.000000352873
 C        -0.072341001495     -0.501900545754      0.000000850575
 C        -0.911702499512     -1.657070817661      0.000000461707
 C        -2.293468164060     -1.561399520837      0.000001420231
 C        -2.913989800492     -0.307913246590      0.000002185972
 O        -4.306698529364     -0.118133088098      0.000003261991
 C        -2.125510002425      0.847810235426      0.000001958660
 O        -2.740204754204      2.086259942563      0.000001986250
 C        -0.744670476031      0.764736623412      0.000001593794
 H         5.382192602987      0.927076554459     -0.000000938491
 H         2.013936933795      1.416836989466      0.000001040151
 H         1.723632111001     -1.663233752134     -0.000000239159
 H        -0.446647654359     -2.637748433860     -0.000000237440
 H        -2.903138445805     -2.463505984101      0.000001799309
 H        -4.732160428668     -0.979201915045     -0.000011448992
 H        -3.691674704260      1.927627282729     -0.000000414690
 H        -0.180526116140      1.688844398310      0.000001576948
