# Supplementary material for: A Statistically Supported Antioxidant Activity DFT Benchmark—The Effects of Hartree–Fock Exchange and Basis Set Selection on Accuracy and Resources Uptake
Source: Molecules. 2021 Aug 20;26(16):5058. doi: 10.3390/molecules26165058 (PMC8398206; doi:10.3390/molecules26165058)
Supplement: Supplementary file 1 [file molecules-26-05058-s001.zip › SupplementaryMaterials_Spiegel2021/XYZ-Coordinates/1_B3LYP/12_def2-TZVP/IP/IP.xyz]

 O         4.453887085769      1.162314845365      0.000001132591
 C         3.697950185909      0.057443981522      0.000001043230
 O         4.115298971056     -1.071429770588      0.000002095146
 C         2.249449792843      0.405269798927     -0.000000287771
 C         1.327514990865     -0.587665544917     -0.000000917972
 C        -0.097470256444     -0.429976412937     -0.000001175236
 C        -0.887836679790     -1.633889207788     -0.000001373747
 C        -2.254209453741     -1.594762311003     -0.000000607687
 C        -2.894153303206     -0.347525590876      0.000000337917
 O        -4.205487287299     -0.169950113541      0.000001497134
 C        -2.124744905655      0.873985926738      0.000000227030
 O        -2.736442216133      2.049776996045      0.000001146905
 C        -0.748401781072      0.810560539314     -0.000000600163
 H         5.390475210809      0.901854654105      0.000002297464
 H         1.993947960438      1.456750024407     -0.000000491149
 H         1.712744338832     -1.602135637530     -0.000000862892
 H        -0.376706019302     -2.587532808247     -0.000001972432
 H        -2.841568880340     -2.504654053053     -0.000000594504
 H        -4.709751567204     -0.998495932396      0.000001648683
 H        -3.702599630928      1.958857830755      0.000001879552
 H        -0.200583555406      1.741940785698     -0.000000419328
