# Supplementary material for: A Statistically Supported Antioxidant Activity DFT Benchmark—The Effects of Hartree–Fock Exchange and Basis Set Selection on Accuracy and Resources Uptake
Source: Molecules. 2021 Aug 20;26(16):5058. doi: 10.3390/molecules26165058 (PMC8398206; doi:10.3390/molecules26165058)
Supplement: Supplementary file 1 [file molecules-26-05058-s001.zip › SupplementaryMaterials_Spiegel2021/XYZ-Coordinates/1_B3LYP/12_def2-TZVP/EA/EA.xyz]

 O         4.474493678178      1.269860798997     -0.000000982774
 C         3.685723323531      0.103843881087     -0.000000818271
 O         4.282088127804     -0.980774152665     -0.000001612369
 C         2.298816850541      0.371634248481      0.000000119851
 C         1.337776699338     -0.641907391020      0.000000498800
 C        -0.072306794291     -0.499408878927      0.000001475189
 C        -0.911070809404     -1.651304633554      0.000001218634
 C        -2.289022227958     -1.555267848946      0.000002431140
 C        -2.910636356235     -0.305866028918      0.000003164063
 O        -4.302097430876     -0.122073891429      0.000004822054
 C        -2.122687881127      0.847717110545      0.000002745646
 O        -2.736208185117      2.084376389005      0.000002623653
 C        -0.745346309827      0.764075116391      0.000002363976
 H         5.373880546461      0.915973977804     -0.000001615230
 H         2.011276570656      1.414859251937      0.000000731802
 H         1.718160993828     -1.658870527954     -0.000000094998
 H        -0.446523032517     -2.630731871327      0.000000294551
 H        -2.898085599601     -2.456388485759      0.000003326760
 H        -4.717545651072     -0.988809920003     -0.000018628164
 H        -3.687813112658      1.922853448307     -0.000000194918
 H        -0.181560399653      1.686947407947      0.000002142738
