# Supplementary material for: A Statistically Supported Antioxidant Activity DFT Benchmark—The Effects of Hartree–Fock Exchange and Basis Set Selection on Accuracy and Resources Uptake
Source: Molecules. 2021 Aug 20;26(16):5058. doi: 10.3390/molecules26165058 (PMC8398206; doi:10.3390/molecules26165058)
Supplement: Supplementary file 1 [file molecules-26-05058-s001.zip › SupplementaryMaterials_Spiegel2021/XYZ-Coordinates/1_B3LYP/10_cc-pVTZ/IP/IP.xyz]

 O         4.453857306562      1.161813804126      0.000000859149
 C         3.696978373013      0.057097749398     -0.000000035566
 O         4.112963194590     -1.072962160665     -0.000000923405
 C         2.249081645350      0.406119833327      0.000000278701
 C         1.327358355756     -0.586538832522      0.000000395950
 C        -0.097414243901     -0.429166298236      0.000000581436
 C        -0.887204303341     -1.633080144845     -0.000000157428
 C        -2.253479290606     -1.594264915127     -0.000000385416
 C        -2.893562619617     -0.347437474811     -0.000000051910
 O        -4.205674586470     -0.169548714226     -0.000000272963
 C        -2.124562508485      0.874234477573      0.000000715087
 O        -2.737950142564      2.049892232504      0.000001015363
 C        -0.748319190087      0.811095891566      0.000001035473
 H         5.387846131375      0.898261567805      0.000000554473
 H         1.993907022031      1.456667533352      0.000000391893
 H         1.713115851607     -1.599761422997     -0.000000057755
 H        -0.376029597163     -2.585576089142     -0.000000479619
 H        -2.840151549668     -2.503407997312     -0.000000910410
 H        -4.706288887591     -0.998518036577     -0.000000742131
 H        -3.702183163761      1.954283312447      0.000000634064
 H        -0.200974797031      1.741533684363      0.000001555012
