# Supplementary material for: A Statistically Supported Antioxidant Activity DFT Benchmark—The Effects of Hartree–Fock Exchange and Basis Set Selection on Accuracy and Resources Uptake
Source: Molecules. 2021 Aug 20;26(16):5058. doi: 10.3390/molecules26165058 (PMC8398206; doi:10.3390/molecules26165058)
Supplement: Supplementary file 1 [file molecules-26-05058-s001.zip › SupplementaryMaterials_Spiegel2021/XYZ-Coordinates/1_B3LYP/10_cc-pVTZ/EA/EA.xyz]

 O         4.474741717638      1.268812003587     -0.000000718439
 C         3.685485945549      0.103113061391     -0.000000292404
 O         4.280095329975     -0.982226029454      0.000000252426
 C         2.298988060455      0.373076341762      0.000000728903
 C         1.337525040076     -0.639629560963      0.000000551917
 C        -0.071913520506     -0.498647537466      0.000001016059
 C        -0.910484666103     -1.650697542731      0.000000287321
 C        -2.288157846007     -1.555013822004      0.000000436584
 C        -2.910681078685     -0.306499662099      0.000000926952
 O        -4.302567578540     -0.121293108433      0.000001032922
 C        -2.122769369563      0.847760179960      0.000001347332
 O        -2.737973816993      2.084139404371      0.000001387298
 C        -0.746043789724      0.764609991352      0.000001535752
 H         5.370838369579      0.910788163285     -0.000001082490
 H         2.012956154880      1.415884143741      0.000001308185
 H         1.719336472306     -1.655230650544     -0.000000439547
 H        -0.445798834267     -2.629209894882     -0.000000358939
 H        -2.896574066121     -2.455696856455      0.000000182390
 H        -4.715088869407     -0.987826959448     -0.000006191225
 H        -3.687269935362      1.917438010551      0.000000281620
 H        -0.183330719181      1.687088324477      0.000001814605
