# Supplementary material for: A Statistically Supported Antioxidant Activity DFT Benchmark—The Effects of Hartree–Fock Exchange and Basis Set Selection on Accuracy and Resources Uptake
Source: Molecules. 2021 Aug 20;26(16):5058. doi: 10.3390/molecules26165058 (PMC8398206; doi:10.3390/molecules26165058)
Supplement: Supplementary file 1 [file molecules-26-05058-s001.zip › SupplementaryMaterials_Spiegel2021/XYZ-Coordinates/2_BLYP/2_6-31G++dp/IP/IP.xyz]

 O         4.506904413463      1.161478160050      0.208770927340
 C         3.736974156916      0.068676192883     -0.041976037342
 O         4.168915440982     -1.057296653388     -0.284592159625
 C         2.282800265507      0.413594040071     -0.011017339473
 C         1.345197277163     -0.591754722347     -0.031925923988
 C        -0.095368060291     -0.435311214638     -0.016699465600
 C        -0.891933755208     -1.650804695779      0.020062509217
 C        -2.278553660651     -1.612198898318      0.037163494597
 C        -2.926017640884     -0.353222572728      0.017839127280
 O        -4.260069705791     -0.165646982572      0.030009287560
 C        -2.150949133143      0.878590161248     -0.021347024990
 O        -2.765227314477      2.077682064277     -0.043299658598
 C        -0.756242406618      0.818253111740     -0.038553406359
 H         5.453461797060      0.890896905225      0.170309687271
 H         2.025830290793      1.475328706622      0.007929002119
 H         1.731500715560     -1.616247495934     -0.055583926682
 H        -0.379113471413     -2.614836418776      0.034159534967
 H        -2.867754636814     -2.532297195239      0.064719268413
 H        -4.768271041279     -1.005799928881      0.054179548581
 H        -3.743954283432      1.982157636547     -0.029401973523
 H        -0.206816247442      1.759497799936     -0.070741471165
