# Supplementary material for: A Statistically Supported Antioxidant Activity DFT Benchmark—The Effects of Hartree–Fock Exchange and Basis Set Selection on Accuracy and Resources Uptake
Source: Molecules. 2021 Aug 20;26(16):5058. doi: 10.3390/molecules26165058 (PMC8398206; doi:10.3390/molecules26165058)
Supplement: Supplementary file 1 [file molecules-26-05058-s001.zip › SupplementaryMaterials_Spiegel2021/XYZ-Coordinates/2_BLYP/2_6-31G++dp/EA/EA.xyz]

 O         4.510190273404      1.301158646129      0.101074472890
 C         3.723819074181      0.106682891492      0.038880187495
 O         4.333780836284     -0.991748397184     -0.001516129910
 C         2.315854646530      0.371105805160      0.034806884114
 C         1.355757221754     -0.651051849962     -0.025159643596
 C        -0.075798235937     -0.511682017480     -0.049795456550
 C        -0.904257202370     -1.687333019922     -0.056917908875
 C        -2.301001318283     -1.611598433779     -0.101018182733
 C        -2.939911309212     -0.350515847416     -0.129646672344
 O        -4.350499609504     -0.190808145933     -0.098698591779
 C        -2.152715637280      0.826439236434     -0.082930600276
 O        -2.793956079496      2.065648748258     -0.059633084795
 C        -0.756943881342      0.761411770589     -0.070726167309
 H         5.427084080866      0.954111080142      0.099466208404
 H         2.020909257006      1.422010351604      0.078506869334
 H         1.742457786989     -1.676226294482     -0.053138330461
 H        -0.419248722773     -2.668708567957     -0.043366194335
 H        -2.909222433718     -2.521466453770     -0.132626262396
 H        -4.718118350680     -0.609253205242      0.721460591010
 H        -3.754378000560      1.856960666553     -0.085944814122
 H        -0.192489395858      1.695601036767     -0.083073174011
