# Supplementary material for: A Statistically Supported Antioxidant Activity DFT Benchmark—The Effects of Hartree–Fock Exchange and Basis Set Selection on Accuracy and Resources Uptake
Source: Molecules. 2021 Aug 20;26(16):5058. doi: 10.3390/molecules26165058 (PMC8398206; doi:10.3390/molecules26165058)
Supplement: Supplementary file 1 [file molecules-26-05058-s001.zip › SupplementaryMaterials_Spiegel2021/XYZ-Coordinates/2_BLYP/6_aug-cc-pVTZ/IP/IP.xyz]

 O         4.485823104877      1.147683143362     -0.252358915239
 C         3.721876201077      0.068882000755      0.053507823505
 O         4.153205389500     -1.036817214514      0.339348989183
 C         2.270713997473      0.409019154020      0.025458998576
 C         1.337904908653     -0.588730903383      0.039272948007
 C        -0.096478392129     -0.433317072422      0.019661448010
 C        -0.889610759984     -1.642096939868     -0.027781233349
 C        -2.267428014676     -1.602161173635     -0.048579960587
 C        -2.913621770964     -0.350078933583     -0.022677570932
 O        -4.243975709742     -0.172023842722     -0.036876652324
 C        -2.141796205880      0.876346844958      0.026342822310
 O        -2.754910809289      2.071886970233      0.054405720446
 C        -0.754782619651      0.813492342134      0.046609794614
 H         5.429554678456      0.881442977267     -0.213906853049
 H         2.013417487403      1.465739043000      0.013171833342
 H         1.720163587850     -1.609731298187      0.059015626688
 H        -0.378309684184     -2.601207550505     -0.046626086290
 H        -2.855634131145     -2.517060176829     -0.083545895238
 H        -4.739325356021     -1.015101147325     -0.067511473261
 H        -3.729067071492      1.974673648870      0.036819299754
 H        -0.206405830132      1.749898128375      0.086253335834
