# Supplementary material for: A Statistically Supported Antioxidant Activity DFT Benchmark—The Effects of Hartree–Fock Exchange and Basis Set Selection on Accuracy and Resources Uptake
Source: Molecules. 2021 Aug 20;26(16):5058. doi: 10.3390/molecules26165058 (PMC8398206; doi:10.3390/molecules26165058)
Supplement: Supplementary file 1 [file molecules-26-05058-s001.zip › SupplementaryMaterials_Spiegel2021/XYZ-Coordinates/2_BLYP/8_def2-TZVPD/IP/IP.xyz]

 O         4.486319908476      1.146460172124     -0.258584949323
 C         3.723298064232      0.069962107253      0.053713734855
 O         4.154654514652     -1.033589897164      0.345033212522
 C         2.271604656482      0.409492949676      0.025949800222
 C         1.338619127342     -0.588797191854      0.039253830766
 C        -0.096386415322     -0.433636380979      0.020097285370
 C        -0.889799523914     -1.642395345346     -0.032267917383
 C        -2.268062151870     -1.602139870749     -0.053775648769
 C        -2.915011066148     -0.349979310310     -0.023317241370
 O        -4.244654876272     -0.173128155317     -0.037563400096
 C        -2.142881345331      0.876397187231      0.031058488896
 O        -2.754597521874      2.071744803699      0.063740946889
 C        -0.755294653169      0.813200013227      0.051864009711
 H         5.432312782989      0.881230401194     -0.219451788158
 H         2.013482150293      1.467240928315      0.014390412000
 H         1.721231570207     -1.610919318813      0.057539217194
 H        -0.377957268291     -2.602529280542     -0.054432974475
 H        -2.856853874103     -2.517991147438     -0.092742104332
 H        -4.741454646768     -1.017329523871     -0.071752403643
 H        -3.730769759653      1.976888903954      0.045240967857
 H        -0.206486671959      1.750555955709      0.096010521266
